# Supplementary material for: Heritability of functional gradients in the human subcortico-cortical connectivity
Source: Commun Biol. 2024 Jul 12;7:854. doi: 10.1038/s42003-024-06551-5 (PMC11245549; doi:10.1038/s42003-024-06551-5)
Supplement: Supplementary file 3 — Supplementary Data 1 [file 42003_2024_6551_MOESM3_ESM.xlsx]

## Sheet: Fig1b
Variance Explained
HCP	ABCD
33.1531	32.088
18.8932	13.4012
7.99012	10.1713
6.16557	6.95423
4.3873	5.47661
2.97771	3.29532
2.42835	3.22039
2.24023	2.35219
1.98791	2.2097
1.67956	1.71924
1.30864	1.5372
0.998368	1.42843
0.934325	1.40452
0.913571	1.17511
0.776475	1.08181
0.653096	0.867642
0.604843	0.826291
0.543526	0.759912
0.518188	0.649955
0.450722	0.543748
0.419623	0.462682
0.391616	0.440148
0.391004	0.425392
0.354217	0.379169
0.344216	0.334023
0.28684	0.329047
0.286437	0.286092
0.285566	0.271921
0.272777	0.269234
0.271172	0.253277
0.261407	0.239519
0.246514	0.220407
0.23502	0.186777
0.231656	0.186632
0.214892	0.179707
0.213163	0.170325
0.197692	0.169599
0.192693	0.1516
0.170672	0.142748
0.164191	0.142369
0.160263	0.139698
0.150337	0.128827
0.146511	0.127416
0.140993	0.123666
0.140664	0.122569
0.130124	0.117379
0.130079	0.111665
0.125414	0.103283
0.119099	0.101679
0.118459	0.1015
0.116369	0.101434
0.115535	0.0887662
0.109216	0.0863732
0.105336	0.0771334
0.103798	0.0738362
0.100417	0.0726315
0.099956	0.0725507
0.0967018	0.0703793
0.0932115	0.0694718
0.0928938	0.0645467
0.0917445	0.0610633
0.0855448	0.0602313
0.0848081	0.0600233
0.0830442	0.0551496
0.0828129	0.0520812
0.0818596	0.0507751
0.0782845	0.0506419
0.0779248	0.0499375
0.0769398	0.0493915
0.0762667	0.048433
0.073139	0.0478153
0.0725427	0.0477413
0.0720876	0.0462328
0.0701225	0.045284
0.0681031	0.0450774
0.0668431	0.0442365
0.0659123	0.0440042
0.0649341	0.0421062
0.0637712	0.0412108
0.0635053	0.0400106
0.0622249	0.0389803
0.0616736	0.0380783
0.0602435	0.0380606
0.0602107	0.0368888
0.0558926	0.0355716
0.0558077	0.0353553
0.0557928	0.0347193
0.0547979	0.0336479
0.0544683	0.0326307
0.0516501	0.0325487
0.0515138	0.0325455
0.0511696	0.0324243
0.0510042	0.0320977
0.0507855	0.0313133
0.0497639	0.0303478
0.0496751	0.0299359
0.0490121	0.0298001
0.0476445	0.0293408
0.0476435	0.0280784
0.0473083	0.027892

## Sheet: Fig1d
Mean Network-level FG1
	HCP	ABCD
DN	-0.9924	-1.0832
FPN	-0.3466	-0.5681
LMB	0.2648	-0.4017
vATN	0.4278	0.7021
dATN	0.535	0.2793
Mot	0.4224	0.9577
Vis	0.5298	0.3573

## Sheet: Fig2b
HCP FG1					ABCD FG1
MZ_pairs	DZ_pairs	SIB_pairs	UNR_pairs		MZ_pairs	DZ_pairs	SIB_pairs	UNR_pairs
0.642683	0.575861	0.552966	0.45735		0.193214	0.602703	0.255522	0.31106
0.441359	0.273789	0.433252	0.252026		0.01763	0.160751	0.0226411	0.266232
0.712363	0.464208	0.141133	0.541988		0.0472126	0.0552285	0.314731	0.529417
0.601764	0.570546	0.0194889	0.475916		0.405489	0.222119	0.101124	0.208214
0.157729	0.537349	0.495809	0.416844		0.69137	0.209394	0.071988	0.332202
0.523722	0.489304	0.586494	0.605436		0.233966	0.00495528	0.560358	0.139332
0.612912	0.664691	0.426074	0.344236		0.0449586	0.174354	0.0989113	0.332743
0.785143	0.210959	0.593975	0.444904		0.248756	0.392945	0.212275	0.39062
0.587054	0.651635	0.463057	0.507195		0.452373	0.0658028	0.352183	0.402001
0.596761	0.637619	0.49966	0.595603		0.338291	0.0651328	0.160942	0.181938
0.684539	0.689443	0.511796	0.498892		0.372496	0.286094	0.0700061	0.328847
0.0952845	0.532183	0.406936	0.525427		0.0640105	0.132153	0.042556	0.24723
0.765399	0.628611	0.371364	0.531027		0.0545786	0.18566	0.040123	0.173907
0.617877	0.602771	0.447774	0.627385		0.534626	0.121137	0.0196703	0.477138
0.277309	0.49822	0.204066	0.593817		0.100045	0.239403	0.0394601	0.38614
0.120752	0.63262	0.259017	0.431901		0.187523	0.37306	0.127706	0.150661
0.588086	0.578496	0.568561	0.463329		0.155361	0.0233208	0.276966	0.0324658
0.718365	0.546542	0.293011	0.552794		0.104491	0.210897	0.151496	0.202625
0.620003	0.476718	0.577963	0.605829		0.0980862	0.129306	0.0693412	0.520779
0.0510444	0.654255	0.63308	0.303789		0.541643	0.0467691	0.015209	0.109229
0.475054	0.218828	0.190111	0.479938		0.0499647	0.275401	0.0530861	0.0625258
0.710572	0.732889	0.466062	0.438555		0.164535	0.176481	0.0419231	0.312424
0.0887008	0.679604	0.349839	0.556987		0.147696	0.290816	0.301027	0.463136
0.755183	0.309344	0.568924	0.583822		0.0105768	0.0720659	0.517556	0.0712593
0.769485	0.136893	0.555673	0.618724		0.287215	0.415231	0.00822951	0.277653
0.571768	0.115991	0.617496	0.414246		0.556592	0.228073	0.255104	0.234185
0.364853	0.301071	0.702571	0.420907		0.620902	0.109412	0.148759	0.388659
0.655478	0.499232	0.399055	0.503976		0.0728941	0.402788	0.114957	0.0850807
0.610844	0.67576	0.246786	0.28088		0.359229	0.541854	0.409315	0.472534
0.521525	0.156045	0.669418	0.559329		0.22257	0.418943	0.125238	0.10878
0.673593	0.609484	0.197284	0.364437		0.0060643	0.156896	0.16217	0.0536558
0.584655	0.649038	0.334719	0.400374		0.419079	0.407255	0.0577799	0.15355
0.7413	0.632057	0.17991	0.39784		0.218531	0.320636	0.0846187	0.0571271
0.708268	0.659515	0.643696	0.483969		0.0956318	0.256346	0.199496	0.443341
0.558381	0.667078	0.594702	0.263889		0.487728	0.128837	0.379067	0.183052
0.626421	0.495627	0.711127	0.130905		0.461516	0.204615	0.130476	0.240922
0.723678	0.314724	0.711496	0.429706		0.131672	0.0153787	0.15667	0.337946
0.297775	0.0823286	0.705912	0.180377		0.429008	0.479828	0.185054	0.0322587
0.46642	0.392427	0.269913	0.608271		0.148129	0.299238	0.100095	0.406295
0.750002	0.507471	0.512616	0.536674		0.474876	0.396308	0.189111	0.123866
0.575577	0.0277894	0.108246	0.337755		0.113249	0.0442452	0.0985859	0.101705
0.615314	0.376172	0.080203	0.469094		0.218327	0.173153	0.0859033	0.423224
0.535483	0.183632	0.335905	0.45962		0.24821	0.146684	0.130567	0.0476471
0.252866	0.618514	0.463911	0.471777		0.160294	0.427856	0.478345	0.0949525
0.690518	0.690527	0.337454	0.558961		0.151395	0.0283479	0.286843	0.322146
0.531324	0.174528	0.224482	0.457897		0.258579	0.00787173	0.491193	0.0145965
0.721208	0.193417	0.577433	0.488175		0.0986231	0.229568	0.33646	0.0290554
0.758978	0.622495	0.49734	0.572316		0.460307	0.212412	0.285754	0.134674
0.304159	0.618513	0.639867	0.437309		0.329077	0.0969818	0.326179	0.434203
0.647429	0.620654	0.623147	0.558033		0.104766	0.0707657	0.104592	0.347274
0.19858	0.703551	0.535165	0.39571		0.331253	0.575542	0.107079	0.48506
0.589462	0.538701	0.192066	0.525821		0.0288773	0.122926	0.232172	0.331581
0.366527	0.0672289	0.601776	0.481254		0.0388522	0.127345	0.0161473	0.0972241
0.477731	0.0275731	0.67049	0.473535		0.0367344	0.32903	0.293786	0.105225
0.63918	0.707126	0.636385	0.0322609		0.268509	0.0392309	0.323388	0.151864
0.62135	0.687772	0.639368	0.523317		0.50731	0.0951922	0.0438551	0.228558
0.520031	0.392936	0.619761	0.484011		0.0290937	0.0736815	0.263902	0.327087
0.695395	0.543882	0.042753	0.397071		0.376729	0.547867	0.141995	0.362821
0.744177	0.749411	0.30774	0.40531		0.140231	0.206093	0.082812	0.228315
0.740826	0.498549	0.704315	0.488736		0.139547	0.0252803	0.502986	0.154996
0.628963	0.511435	0.559439	0.484121		0.392058	0.0584339	0.168352	0.150904
0.71549	0.733589	0.00425499	0.445571		0.0814954	0.197327	0.0317323	0.333144
0.349422	0.602001	0.673106	0.531583		0.022404	0.333218	0.0242089	0.0163274
0.544908	0.0533168	0.167232	0.604551		0.114574	0.0168024	0.278966	0.619569
0.516453	0.663547	0.434413	0.303595		0.358688	0.567695	0.141501	0.286381
0.723588	0.295048	0.6375	0.426283		0.0985232	0.398652	0.00197098	0.38179
0.606553	0.452057	0.548249	0.625783		0.407086	0.0719569	0.232182	0.333506
0.119112	0.514107	0.435077	0.548027		0.199372	0.532498	0.221194	0.0890785
0.722162	0.425578	0.669375	0.519072		0.58322	0.183733	0.160473	0.14394
0.564556	0.298842	0.590084	0.543001		0.234671	0.268181	0.26338	0.0169851
0.781556	0.5307	0.0563642	0.316901		0.244981	0.0415636	0.411112	0.395242
0.778663	0.449832	0.594053	0.339907		0.109107	0.280908	0.0274507	0.380086
0.519947	0.425206	0.402195	0.313398		0.032213	0.1696	0.387523	0.166219
0.692861	0.358388	0.509032	0.37906		0.238301	0.319391	0.0714686	0.51691
0.350904		0.540809	0.580426		0.572746	0.138635	0.0246874	0.397112
0.754551		0.442237	0.452698		0.408737	0.211514	0.0993661	0.618255
0.674575		0.365626	0.571255		0.0263855	0.0254343	0.0778535	0.520501
0.138242		0.578681	0.389338		0.414258	0.12124	0.0264828	0.496908
0.459835		0.428882	0.488544		0.128029	0.0211027	0.349493	0.0805794
0.704225		0.508567	0.213937		0.0860758	0.100463	0.036398	0.477768
0.772679		0.0617983	0.211631		0.139297	0.261566	0.233702	0.0124433
0.810733		0.302413	0.442128		0.0732416	0.282506	0.0663635	0.205808
0.668417		0.178383	0.329095		0.561622	0.0130223	0.608081	0.436
0.595454		0.368765	0.48718		0.116176	0.114202	0.0386113	0.201407
0.552791		0.394555	0.524421		0.189339	0.410094	0.0732559	0.357517
0.678263		0.063047	0.471079		0.458735	0.333175	0.0054579	0.257146
0.058202		0.610632	0.538368		0.263452	0.301705	0.21991	0.214028
0.526192		0.684739	0.468585		0.504305	0.0456854	0.389113	0.159038
0.695722		0.289992	0.514261		0.453807	0.27192	0.0203533	0.393004
0.74893		0.567171	0.468218		0.598704	0.367762	0.0873249	0.426073
0.497541		0.441213	0.554928		0.0376124	0.042602	0.0037759	0.51166
0.420222		0.564154	0.494329		0.495876	0.349937	0.42185	0.123111
0.690224		0.602682	0.428782		0.333355	0.596052	0.156753	0.492957
0.11184		0.621652	0.537387		0.440375	0.120291	0.0553513	0.350688
0.670479		0.572588	0.587922		0.198091	0.218575	0.0637705	0.507438
0.534777		0.359945	0.488564		0.292813	0.482822	0.0551437	0.0389331
0.737054		0.66817	0.417401		0.283696	0.25768	0.343121	0.149496
0.711123		0.660493	0.465424		0.110268	0.153281	0.232664	0.258776
0.446388		0.719066	0.427961		0.501937	0.181128	0.165268	0.527877
0.646752		0.684303	0.405667		0.410635	0.364421	0.36467	0.466356
0.0406838		0.595708	0.497779		0.180646	0.351185	0.0271975	0.369431
0.543676		0.339677	0.644157		0.100022	0.25852	0.557066	0.400267
0.582225		0.383394	0.430065		0.120536	0.194258	0.460948	0.245818
0.417566		0.379922	0.379355		0.367818	0.0945194	0.0296025	0.318886
0.704045		0.343193	0.466892		0.496503	0.0444315	0.177977	0.293733
0.701935		0.49431	0.280993		0.197854	0.127229	0.152331	0.221619
0.654418		0.504124	0.567058		0.0699175	0.422897	0.336354	0.516035
0.672845		0.531782	0.601081		0.099297	0.583006	0.0191437	0.242665
0.674828		0.41287	0.420594			0.339329	0.316307	0.139923
0.733012		0.571565	0.594075			0.270847	0.184044	0.276519
0.712105		0.286709	0.47517			0.119697	0.0145696	0.376643
0.773583		0.357263	0.493688			0.209205	0.0502672	0.559355
0.745883		0.432535	0.41489			0.215359	0.129072	0.329997
0.445404		0.361081	0.513853			0.141281	0.035753	0.557546
0.506168		0.639752	0.537085			0.25688	0.150746	0.0129408
0.635778		0.556524	0.521254			0.16264	0.311451	0.211801
0.43727		0.451709	0.608671			0.0142741	0.045678	0.0501079
0.538926		0.657568	0.551067			0.201601	0.0985791	0.525127
0.536636		0.558045	0.381885			0.0827454	0.236107	0.170344
0.591508		0.392153	0.531417			0.150714	0.146637	0.54934
0.635685		0.546334	0.650284			0.296829	0.242163	0.4515
0.593263		0.55341	0.319455			0.164493	0.0367195	0.501172
0.506067		0.473843	0.571033			0.493446	0.0988116	0.0244283
0.554505		0.325584	0.497269			0.526242	0.139393	0.465421
0.419392		0.620453	0.466423			0.125744	0.204636	0.0887024
		0.587083	0.453345			0.401616	0.140663	0.362383
		0.604384	0.500413			0.0548256	0.0846677	0.523429
		0.366371	0.611912			0.24882	0.227787	0.319549
		0.0678824	0.579631				0.2259	0.426261
		0.609445	0.548347				0.253401	0.409514
		0.468695	0.590104				0.436609	0.511613
		0.40532	0.347853				0.0837643	0.138069
		0.378028	0.537524				0.363813	0.342877
		0.37435	0.497146				0.169226	0.460167
		0.37474	0.516861				0.280104	0.350977
		0.497095	0.561748				0.105516	0.00531884
		0.530817	0.569666				0.327799	0.300798
		0.744296	0.405467				0.329099	0.407856
		0.613524	0.496381				0.133781	0.236429
		0.585962	0.233444				0.163755	0.0631774
		0.55505	0.563854				0.0372578	0.43274
		0.435922	0.443107				0.305891	0.491225
		0.544157	0.253746				0.0540376	0.538012
		0.471127	0.512349				0.240724	0.576707
		0.544439	0.618134				0.12913	0.399453
		0.601489	0.458423				0.0679245	0.568983
		0.521402	0.526236				0.247296	0.303841
		0.561862	0.340971				0.281264	0.101883
		0.257488	0.521299				0.164064	0.426095
		0.574647	0.500682				0.35007	0.346782
		0.260089	0.576779				0.203766	0.460638
		0.460401	0.546044				0.0540177	0.105264
		0.522414	0.58892				0.0391828	0.259371
		0.466621	0.243602				0.258096	0.308905
		0.0390295	0.471145				0.39374	0.262603
		0.203285	0.608515				0.0608982	0.593015
		0.634381	0.509907				0.236471	0.521706
		0.482904	0.341264				0.0519182	0.519631
		0.699981	0.497922				0.558045	0.400555
		0.470207	0.568887				0.22036	0.290869
		0.569013	0.532666				0.141107	0.456609
		0.592963	0.57647				0.193389	0.168583
		0.605553	0.553488				0.3256	0.0791162
		0.138677	0.474094				0.195656	0.316344
		0.653294	0.569971				0.332461	0.289598
		0.030542	0.434715				0.0805258	0.0469256
		0.425796	0.578906				0.244315	0.0718524
		0.443681	0.3658				0.132216	0.100551
		0.0526113	0.388801				0.0706312	0.206868
		0.594288	0.551269				0.148079	0.332974
		0.534407	0.531728				0.0682198	0.141333
		0.231822	0.377213				0.375124	0.550592
		0.658749	0.552622				0.207638	0.455637
		0.729475	0.522986				0.174463	0.461048
		0.662433	0.558928				0.0147422	0.331561
		0.48974	0.517436				0.0119205	0.281413
		0.441927	0.419098				0.258348	0.296379
		0.00699617	0.495957				0.379193	0.580869
		0.612605	0.184003				0.0498623	0.25737
		0.316087	0.518396				0.253015	0.44006
		0.55752	0.441661				0.396007	0.185966
		0.712758	0.622869				0.0537409	0.367361
		0.17424	0.417451				0.301858	0.155408
		0.606472	0.508196				0.283906	0.00948253
		0.400622	0.375559				0.328016	0.114925
		0.19541	0.466156				0.439657	0.0632633
		0.452522	0.397619				0.550481	0.397134
		0.470279	0.615936				0.128004	0.236645
		0.492631	0.556083				0.129988	0.263592
		0.604252	0.277581				0.404313	0.347081
		0.605743	0.526034				0.0836593	0.0972227
		0.690292	0.429033				0.229702	0.331405
		0.555475	0.464336				0.181367	0.24967
		0.0813378	0.38475				0.0716022	0.354775
		0.620027	0.515126				0.0353248	0.45247
		0.380112	0.590132				0.510117	0.308262
		0.544504	0.46228				0.227402	0.396703
		0.572735	0.387236				0.202305	0.311564
		0.477728	0.417658				0.333411	0.289287
		0.258511	0.536078				0.289054	0.402368
		0.513397	0.587152				0.231941	0.382903
		0.539217	0.499715				0.107442	0.0756619
		0.49785	0.4799				0.174405	0.388436
		0.64088	0.56208				0.158385	0.247511
		0.593638	0.519167				0.311635	0.230382
		0.444419	0.538932				0.307509	0.153525
		0.54096	0.570706				0.315838	0.224609
		0.515219	0.385877				0.28829	0.196602
		0.422152	0.363421				0.403477	0.0100579
		0.335295	0.61069				0.330032	0.218727
		0.550844	0.534378				0.405889	0.327038
		0.0728888	0.611498				0.506687	0.307764
		0.419996	0.508148				0.46596	0.284051
		0.531818	0.576364				0.135747	0.0102017
		0.470687	0.570728				0.0692317	0.298118
		0.448815	0.50624				0.28192	0.362643
		0.614354	0.385213				0.245131	0.264789
		0.32891	0.415063				0.0688329	0.0867986
		0.60252	0.502945				0.312429	0.175405
		0.533946	0.50596				0.119022	0.28185
		0.427178	0.514954				0.295787	0.198085
		0.441556	0.449205				0.0834409	0.297509
		0.233179	0.498823				0.0877853	0.327713
		0.550326	0.526267				0.366456	0.189786
		0.344381	0.58145				0.0964543	0.391254
		0.502808	0.500663				0.193206	0.292809
		0.648671	0.569671				0.184949	0.351528
		0.0316258	0.399175				0.0795233	0.276689
		0.0238618	0.599979				0.0969046	0.175745
		0.249564	0.474319				0.12696	0.153525
		0.678034	0.605304				0.0379555	0.324669
		0.378488	0.535068				0.493237	0.224998
		0.331452	0.426491				0.367623	0.262568
		0.295859	0.38341				0.304427	0.0290885
		0.462665	0.556033				0.0899594	0.0290003
		0.138646	0.498285				0.367197	0.232031
		0.447576	0.376269				0.372337	0.341988
		0.552825	0.44792				0.140229	0.0217257
		0.717986	0.246563				0.199146	0.317096
		0.638357	0.468686				0.105675	0.0799162
		0.622653	0.584922				0.0209667	0.235531
		0.709043	0.576927				0.149936	0.0966465
		0.630437	0.477815				0.101185	0.143589
		0.688206	0.556282				0.137882	0.308043
		0.37007	0.43558					0.144719
		0.218616	0.47641					0.14544
		0.684937	0.518226					0.27012
		0.628334	0.418099					0.279237
		0.231651	0.505826					0.415347
		0.520343	0.473734					0.0527265
		0.676543	0.294992					0.0661974
		0.353036	0.617138					0.323119
		0.133246	0.53119					0.113409
		0.317653	0.465163					0.321502
		0.483702	0.567277					0.266057
		0.576024	0.570335					0.143972
		0.562954	0.475301					0.353999
		0.651194	0.54438					0.272564
		0.300515	0.564491					0.149823
		0.591379	0.508515					0.0532053
		0.593128	0.502596					0.108795
		0.575059	0.381192					0.161909
		0.584355	0.63296					0.276746
		0.688393	0.470961					0.345304
		0.693079	0.46063					0.152449
		0.522009	0.229531					0.314793
		0.685458	0.429955					0.395149
		0.496345	0.474628					0.274697
		0.522067	0.519798					0.247836
		0.449567	0.420318					0.0801502
		0.0922146	0.539172					0.0991722
		0.212505	0.547707					0.0622463
		0.606912	0.476822					0.295104
		0.748126	0.385944					0.176593
		0.617375	0.522036					0.244697
		0.70723	0.26358					0.302137
		0.409936	0.520393					0.185993
		0.555857	0.467067					0.241458
		0.689559	0.512633					0.0534226
		0.648336	0.358166					0.00296281
		0.699544	0.483882					0.35899
		0.688301	0.492751					0.429788
		0.607541	0.5254					0.251611
		0.66428	0.316499					0.319988
		0.628368	0.523697					0.360062
		0.528536	0.480818					0.274074
		0.550541	0.434838					0.0972643
		0.637997	0.351256					0.403145
		0.351818	0.505923					0.33267
		0.464904	0.428055					0.238826
		0.572164	0.484925					0.157156
		0.541576	0.545477					0.389211
		0.614993	0.502331					0.244778
		0.450098	0.0550133					0.20383
		0.690023	0.486646					0.209623
		0.741179	0.603334					0.351364
		0.654636	0.538222					0.363174
		0.646465	0.373736					0.329331
		0.463231	0.556288					0.0803385
		0.517403	0.378778					0.345832
		0.400709	0.526451					0.0250347
		0.600857	0.531556					0.300327
		0.599395	0.622568					0.187264
		0.659507	0.5611					0.441933
		0.476701	0.452156					0.337947
		0.285206	0.415483					0.180005
		0.657072	0.373423					0.00674969
		0.662411	0.420001					0.0997555
		0.149718	0.306226					0.168102
		0.0698285	0.356846					0.256128
		0.470014	0.50016					0.131739
		0.497504	0.648276					0.041979
		0.493543	0.487589					0.402165
		0.735682	0.50823					0.223959
		0.681667	0.530891					0.210074
		0.0838674	0.396898					0.162003
		0.0268459	0.372096					0.348008
		0.525732	0.324339					0.172492
		0.0282026	0.353885					0.274313
		0.210969	0.479471					0.272102
		0.632046	0.398886					0.315422
		0.505299	0.431862					0.274209
		0.494063	0.621836					0.308434
		0.621603	0.542783					0.308428
		0.102044	0.600585					0.0424573
		0.605939	0.43801					0.287033
		0.232356	0.41151					0.220097
		0.629015	0.372941					0.283807
		0.583737	0.463582					0.0107959
		0.719609	0.485203					0.308955
		0.130603	0.510837					0.216172
		0.58846	0.283844					0.343199
		0.50662	0.547942					0.32373
		0.472086	0.432015					0.329024
		0.640787	0.575966					0.40959
		0.558869	0.455168					0.509759
		0.520529	0.632553					0.0492136
		0.602426	0.61046					0.325719
		0.558374	0.389082					0.0888138
		0.657268	0.443283					0.232241
		0.355986	0.515127					0.214905
		0.279363	0.419387					0.352905
		0.635141	0.528884					0.316975
		0.587546	0.544497					0.148541
		0.537089	0.618595					0.40405
		0.663056	0.47078					0.298812
		0.0100504	0.566359					0.156097
		0.40176	0.502748					0.388017
		0.614327	0.503084					0.254627
		0.638543	0.48056					0.301325
		0.695853	0.207431					0.173639
		0.318737	0.492328					0.0731892
		0.568345	0.415991					0.370686
		0.617484	0.468384					0.233136
		0.229975	0.514424					0.235524
		0.503375	0.416155					0.0967697
		0.592098	0.549025					0.0379241
		0.59654	0.38601					0.028765
		0.0348975	0.501109					0.376522
		0.356417	0.583181					0.129855
		0.368245	0.537287					0.171723
		0.565048	0.408417					0.380372
		0.656935	0.400307					0.363669
		0.573976	0.356352					0.22725
		0.609855	0.306957					0.177313
		0.677355	0.518967					0.294917
		0.434223	0.466218					0.39003
		0.610143	0.641627					0.0170703
		0.456225	0.610618					0.232779
		0.272429	0.310737					0.179576
		0.651355	0.598524					0.35624
		0.636852	0.332305					0.324372
		0.664293	0.398792					0.119427
		0.632094	0.49077					0.279375
		0.0716265	0.538532					0.308185
		0.481343	0.378122					0.0929747
		0.59135	0.475687					0.304216
		0.712109	0.586171					0.402781
		0.449713	0.57624					0.0175609
		0.227746	0.46782					0.340295
		0.487114	0.616406					0.355915
		0.603517	0.474302					0.0620902
		0.301839	0.434029					0.395999
		0.603212	0.544082					0.405898
		0.509011	0.427576					0.0622812
		0.438907	0.480818					0.339658
		0.40116	0.467479					0.145804
		0.71361	0.490615					0.0438396
		0.0563631	0.412933					0.203691
		0.703418	0.440015					0.291285
		0.0989738	0.383773					0.33552
		0.547347	0.480481					0.126811
		0.649132	0.338936					0.0278378
		0.499529	0.626215					0.330228
		0.601813	0.557423					0.00808454
		0.41735	0.571191					0.291088
		0.566778	0.513235					0.384468
		0.297553	0.577148					0.25848
		0.50832	0.393349					0.38287
		0.571824	0.534215					0.208747
		0.194612	0.275219					0.237714
		0.698841	0.580778					0.209331
		0.575576	0.580765					0.417938
		0.171855	0.598501					0.473567
		0.597921	0.508329					0.414416
		0.235627	0.563114					0.329609
		0.406597	0.544682					0.268316
		0.285872	0.264422					0.1821
		0.219151	0.45575					0.363432
		0.490083	0.434496					0.0123343
		0.602066	0.486273					0.369103
		0.528551	0.392558					0.166583
		0.416067	0.369786					0.340805
		0.147477	0.407628					0.447322
		0.0831847	0.529039					0.0836952
		0.598228	0.599837					0.319343
		0.639807	0.473031					0.172301
		0.699113	0.40934					0.30397
		0.510242	0.594526					0.31494
		0.0348795	0.543419					0.272304
		0.474521	0.578435					0.263933
		0.435033	0.466146					0.334198
		0.597904	0.546964					0.291462
		0.370502	0.422343					0.220111
		0.711897	0.501234					0.122257
		0.618828	0.51405					0.194813
		0.000567873	0.393471					0.34714
		0.306337	0.329785					0.296196
		0.472387	0.464707					0.0568394
		0.279011	0.629865					0.390187
		0.174463	0.530703					0.154867
		0.700684	0.541908					0.0903342
		0.57527	0.456033					0.354825
		0.626837	0.29662					0.370382
		0.495328	0.412533					0.221341
		0.646232	0.317524					0.193155
		0.658862	0.361615					0.321053
		0.602617	0.411909					0.194646
		0.517269	0.555447					0.00403073
		0.626103	0.388133					0.164822
		0.00578724	0.603573					0.193733
		0.57604	0.432294					0.157684
		0.632595	0.482531					0.28138
		0.624796	0.465432					0.285866
		0.210053	0.323241					0.198619
		0.243226	0.09402					0.0125583
		0.655695	0.358434					0.0810391
		0.579789	0.403362					0.29426
		0.605847	0.563063					0.247958
		0.547859	0.578759					0.116281
		0.445926	0.601833					0.0465296
		0.36862	0.214628					0.250568
		0.443727	0.204876					0.310649
		0.589268	0.430677					0.261206
		0.642998	0.457075					0.324891
		0.429253	0.36803					0.093916
		0.506428	0.506155					0.217631
		0.617326	0.559364					0.244661
		0.437727	0.541801					0.220156
		0.407312	0.347937					0.358884
		0.177212	0.369945					0.310069
		0.521144	0.466654					0.267376
		0.520824	0.516872					0.214261
		0.684054	0.581964					0.181726
		0.265446	0.470672					0.311665
		0.0953392	0.43048					0.0977442
		0.654429	0.585486					0.109638
		0.568245	0.601416					0.102099
		0.625356	0.406219					0.28272
		0.446606	0.360466					0.332825
		0.764182	0.594141					0.0170041
		0.671119	0.543035					0.121913
		0.538552	0.405784					0.245153
		0.605887	0.36223					0.285151
		0.710289	0.494706					0.119966
		0.781988	0.463015					0.157505
		0.382758	0.603402					0.322275
		0.678301	0.522893					0.151872
		0.155825	0.503422					0.232844
		0.599205	0.606262					0.0454394
		0.615464	0.488585					0.0132712
		0.663737	0.609579					0.185418
		0.677004	0.51662					0.25689
		0.745646	0.233648					0.0624866
		0.517296	0.443331					0.322783
		0.310969	0.601165					0.342078
		0.396166	0.525641					0.310425
		0.0566828	0.62533					0.121866
		0.712043	0.552747					0.0971711
		0.454443	0.62017					0.374416
		0.195038	0.457845					0.351251
		0.575689	0.605122					0.281406
		0.403153	0.53965					0.00155888
		0.567002	0.398088					0.287657
		0.373496	0.487857					0.162385
		0.767245	0.533981					0.256685
		0.148347	0.449972					0.0181385
		0.461944	0.427713					0.330634
		0.000836721	0.407972					0.316927
		0.155979	0.546918					0.0359502
		0.606264	0.569575					0.274326
		0.608029	0.50274					0.226764
		0.470161	0.503828					0.240713
		0.27081	0.619238					0.414413
		0.570762	0.367614					0.162834
		0.532933	0.554739					0.197717
		0.463737	0.379863					0.13185
		0.418209	0.498936					0.010013
		0.511308	0.168534					0.192802
		0.386081	0.457124					0.0567163
		0.451563	0.474199					0.0954708
		0.225751	0.624782					0.179728
		0.488869	0.551684					0.158877
		0.442967	0.586837					0.0710216
		0.556295	0.488556					0.017825
		0.51575	0.477824					0.0593254
		0.475112	0.542732					0.127352
		0.303456	0.406266					0.179873
		0.134309	0.573897					0.0309429
		0.242914	0.625306					0.0675771
		0.489679	0.464053					0.132
		0.542029	0.407914					0.0761418
		0.187334	0.484212					0.0920414
		0.607062	0.429026					0.0353138
		0.582359	0.532438					0.0521227
		0.0158584	0.634165					0.00565412
		0.570224	0.394711					0.0790737
		0.640322	0.484121					0.0880248
		0.540663	0.389554					0.0426599
		0.525563	0.611061					0.0687961
		0.643432	0.501083					0.0450745
		0.672397	0.571342					0.0560182
		0.180522	0.419565					0.0994158
		0.520824	0.537673					0.0276164
		0.590909	0.470977					0.0722794
		0.421167	0.503796					0.0729504
		0.615166	0.560108					0.0473775
		0.429575	0.462892					0.0844573
		0.328125	0.502453					0.0566786
		0.490768	0.429576					0.0450891
		0.418541	0.474386					0.116706
		0.562602	0.509907					0.154617
		0.672766	0.453424					0.0913622
		0.700435	0.303484					0.0707451
		0.630251	0.434668					0.149246
		0.39478	0.445094					0.038512
		0.608968	0.484654					0.0595689
		0.358503	0.26383					0.0752228
		0.61177	0.487733					0.0128909
		0.492379	0.384723					0.0246918
		0.54374	0.409295					0.0844842
		0.10889	0.590936					0.0715459
		0.58627	0.537646					0.180994
		0.62725	0.443436					0.0192716
		0.414307	0.40553					0.13344
		0.60964	0.440041					0.0521523
		0.265316	0.581726					0.0128532
		0.56282	0.47013					0.103249
		0.50277	0.604079					0.158023
		0.325207	0.620878					0.0722543
		0.409117	0.583003					0.00205514
		0.00618856	0.531516					0.0206768
		0.419955	0.484003					0.137917
		0.28757	0.364152					0.188922
		0.544887	0.521234					0.0188413
		0.164136	0.253764					0.208836
		0.258393	0.330798					0.201571
		0.614206	0.472942					0.124376
		0.12936	0.452522					0.0128995
		0.511302	0.409041					0.0202695
		0.064936	0.362308					0.164855
		0.013073	0.550119					0.0520618
		0.422833	0.541709					0.0329767
		0.446331	0.577363					0.150328
		0.108656	0.361953					0.140488
		0.146989	0.467476					0.0336063
		0.593731	0.593318					0.122369
		0.256375	0.543079					0.0946174
		0.636424	0.586026					0.0315351
		0.608765	0.535085					0.0251092
		0.663072	0.28855					0.0228259
		0.636161	0.50375					0.0259217
		0.158329	0.43848					0.0719999
		0.518684	0.475153					0.0554435
		0.565698	0.438109					0.0567252
		0.126578	0.3993					0.107401
		0.418395	0.379806					0.0662999
		0.422756	0.41287					0.0220135
		0.631766	0.431825					0.0369581
		0.68183	0.504096					0.0478893
		0.288364	0.599836					0.113192
		0.235356	0.469165					0.019161
		0.663631	0.460212					0.164081
		0.385304	0.5914					0.0214725
		0.651775	0.490585					0.011559
		0.56399	0.63754					0.00391823
		0.668227	0.358679					0.09632
		0.531312	0.46504					0.0626275
		0.670848	0.547463					0.0689387
		0.501593	0.430447					0.0278681
		0.140778	0.376887					0.145034
		0.605639	0.456162					0.0831432
		0.361102	0.492376					0.012471
		0.572598	0.550767					0.0684603
		0.618897	0.584626					0.0364532
		0.572322	0.587376					0.0470801
		0.397509	0.487945					0.0777754
		0.539101	0.410164					0.105857
		0.544396	0.483293					0.105868
		0.375499	0.394722					0.0552381
		0.62223	0.534102					0.0397559
		0.364248	0.513079					0.151983
		0.434114	0.650322					0.0231427
		0.242008	0.619295					0.309177
		0.406502	0.205241					0.188439
		0.686717	0.54955					0.0302091
		0.65631	0.53583					0.26334
		0.521965	0.328455					0.0905678
		0.710945	0.605816					0.00977409
		0.306453	0.538933					0.232644
		0.386831	0.5809					0.00462529
		0.644784	0.482491					0.249478
		0.305728	0.607733					0.236669
		0.365563	0.295407					0.131526
		0.18603	0.363135					0.00614768
		0.0743216	0.539316					0.121819
		0.417273	0.610251					0.12664
		5.69562e-05	0.609746					0.459022
		0.586975	0.57592					0.0850694
		0.29788	0.592836					0.313684
		0.4618	0.447024					0.126201
		0.553819	0.616764					0.0183506
		0.618802	0.39634					0.0615268
		0.336883	0.596817					0.079854
		0.381959	0.607111					0.349502
		0.612162	0.491092					0.241517
			0.438343					0.0850826
			0.59051					0.278845
			0.526103					0.111527
			0.479846					0.153033
			0.587747					0.263311
			0.497018					0.116984
			0.532061					0.20246
			0.48705					0.310991
			0.386918					0.248982
			0.40772					0.172656
			0.516739					0.099829
			0.611636					0.243105
			0.43024					0.173582
			0.561325					0.0903636
			0.628685					0.16764
			0.573947					0.20194
			0.612081					0.248894
			0.408101					0.0740295
			0.367109					0.0983007
			0.387302					0.279115
			0.391439					0.252755
			0.410216					0.075474
			0.606233					0.200349
			0.608823					0.357853
			0.416123					0.274107
			0.532125					0.0371833
			0.498937					0.273928
			0.541203					0.27939
			0.612354					0.132377
			0.485267					0.254551
			0.470968					0.203878
			0.494095					0.375243
			0.450995					0.282992
			0.473562					0.362441
			0.425605					0.196291
			0.552268					0.200677
			0.48477					0.114318
			0.0798008					0.195173
			0.40255					0.0714148
			0.647711					0.263817
			0.516777					0.285123
			0.433475					0.178093
			0.350243					0.310017
			0.011189					0.0746035
			0.563697					0.0210217
			0.125936					0.0714277
			0.172807					0.0291607
			0.43358					0.0307845
			0.582914					0.188677
			0.470164					0.227748
			0.533417					0.196964
			0.390642					0.155878
			0.450681					0.0546892
			0.00325807					0.156057
			0.535958					0.0707082
			0.362043					0.141203
			0.441596					0.262358
			0.570437					0.1614
			0.38151					0.0713594
			0.437625					0.215934
			0.384222					0.357695
			0.520553					0.146011
			0.222779					0.118199
			0.379712					0.118791
			0.421433					0.20959
			0.393402					0.12932
			0.478264					0.15996
			0.616388					0.217803
			0.590346					0.207119
			0.276714					0.308907
			0.662199					0.158891
			0.476853					0.0605582
			0.474966					0.150073
			0.391679					0.0488854
			0.314152					0.250794
			0.375621					0.126223
			0.63309					0.186063
			0.545118					0.207689
			0.501234					0.00399423
			0.568627					0.240184
			0.591913					0.228039
			0.449041					0.193457
			0.550993					0.00778372
			0.47363					0.150412
			0.457198					0.187545
			0.494829					0.157067
			0.490468					0.164434
			0.508539					0.156809
			0.551038					0.24155
			0.554063					0.304612
			0.503793					0.170887
			0.462103					0.215931
			0.513603					0.119127
			0.560976					0.358438
			0.487865					0.190924
			0.582681					0.280381
			0.391724					0.116193
			0.565508					0.193696
			0.571648					0.243673
			0.544989					0.0602107
			0.497348					0.313023
			0.451405					0.0604699
			0.45219					0.127203
			0.348665					0.237513
			0.464261					0.240318
			0.51637					0.262052
			0.37636					0.180167
			0.480632					0.179822
			0.539046					0.166055
			0.40081					0.340302
			0.616465					0.299197
			0.532651					0.0905282
			0.525067					0.083379
			0.482241					0.0442769
			0.532936					0.293682
			0.485167					0.290544
			0.468169					0.274715
			0.490519					0.351537
			0.49521					0.210922
			0.608859					0.247142
			0.534572					0.124009
			0.381793					0.176485
			0.375207					0.0349132
			0.387809					0.340289
			0.570844					0.337056
			0.296385					0.123249
			0.537679					0.173843
			0.563555					0.0387373
			0.418422					0.0821258
			0.52823					0.180489
			0.498396					0.213926
			0.619515					0.196695
			0.557882					0.206248
			0.466478					0.162601
			0.553085					0.253822
			0.5914					0.107105
			0.546687					0.224732
			0.436009					0.354011
			0.425784					0.218609
			0.569296					0.279994
			0.405755					0.22801
			0.534049					0.151483
			0.562429					0.160773
			0.448883					0.256491
			0.388237					0.217046
			0.407947					0.258714
			0.480923					0.13765
			0.615093					0.112396
			0.453202					0.0285879
			0.400876					0.047802
			0.39151					0.301184
			0.473724					0.175585
			0.436551					0.106216
			0.464747					0.121222
			0.471629					0.0529727
			0.603685					0.111576
			0.523788					0.0207722
			0.5614					0.0818623
			0.540227					0.128273
			0.635521					0.0205249
			0.371363					0.0427126
			0.417043					0.11453
			0.558786					0.0335185
			0.402068					0.226703
			0.526374					0.419547
			0.646378					0.0833954
			0.487496					0.165616
			0.544682					0.0383984
			0.57786					0.287934
			0.563452					0.0465426
			0.416713					0.13908
			0.570391					0.313115
			0.595264					0.257692
			0.493669					0.144166
			0.464415					0.0821863
			0.556678					0.0705929
			0.522725					0.137576
			0.374304					0.208152
			0.525789					0.431834
			0.481487					0.0565434
			0.452112					0.0517221
			0.380688					0.164662
			0.467028					0.235709
			0.548368					0.190183
			0.464484					0.00553595
			0.592575					0.0897039
			0.596581					0.0442013
			0.502969					0.239225
			0.451432					0.063871
			0.321793					0.105237
			0.590725					0.0113727
			0.194335					0.0991026
			0.295592					0.00295819
			0.457408					0.0502624
			0.330952					0.168751
			0.165445					0.0318487
			0.572271					0.19791
			0.521014					0.15498
			0.441281					0.193053
			0.259245					0.149035
			0.460105					0.175042
			0.387852					0.0800022
			0.510792					0.0262063
			0.507936					0.00456009
			0.564465					0.0702273
			0.503587					0.00622083
			0.558026					0.100756
			0.51941					0.0944576
			0.598455					0.0907792
			0.475833					0.0971676
			0.482499					0.0234463
			0.542436					0.0757262
			0.293745					0.0733883
			0.112455					0.219723
			0.600479					0.0361262
			0.413509					0.114445
			0.528265					0.251641
			0.464501					0.14582
			0.601917					0.159304
			0.392013					0.27609
			0.508194					0.114023
			0.488168					0.0865178
			0.590441					0.224937
			0.459998					0.0681428
			0.494448					0.0675882
			0.389838					0.0727899
			0.396588					0.0437204
			0.615929					0.0670925
			0.609975					0.0656292
			0.578562					0.0957897
			0.479376					0.19556
			0.348728					0.0335529
			0.570207					0.0879161
			0.432392					0.050145
			0.479186					0.103646
			0.496315					0.0204213
			0.533222					0.284366
			0.457215					0.0606314
			0.435646					0.198919
			0.458117					0.0954808
			0.587957					0.142704
			0.405753					0.133923
			0.573816					0.0615505
			0.557164					0.0487333
			0.483186					0.0793789
			0.604401					0.108819
			0.499486					0.18511
			0.303923					0.161524
			0.172494					0.159796
			0.608127					0.293578
			0.504422					0.213978
			0.46493					0.0940707
			0.492917					0.255593
			0.249174					0.161178
			0.359955					0.226301
			0.499881					0.146597
			0.56182					0.134626
			0.396477					0.0923114
			0.29818					0.0345696
			0.60808					0.19571
			0.411948					0.342972
			0.420072					0.0418092
			0.347821					0.0125015
			0.532927					0.281726
			0.493603					0.163493
			0.176355					0.130605
			0.538333					0.212934
			0.571494					0.10977
			0.509727					0.125193
			0.574602					0.0446696
			0.506754					0.294253
			0.489995					0.123222
			0.655864					0.17807
			0.358233					0.157226
			0.484926					0.136182
			0.519617					0.0792242
			0.423925					0.269989
			0.528167					0.182864
			0.388252					0.036148
			0.628455					0.0942451
			0.41189					0.0420458
			0.450498					0.271378
			0.490043					0.0819088
			0.563365					0.029716
			0.279419					0.120674
			0.45308					0.00986322
			0.522004					0.051171
			0.409648					0.250957
			0.467815					0.0355651
			0.623839					0.119116
			0.46402					0.0137291
			0.289288					0.300945
			0.445721					0.0227087
			0.440518					0.141938
			0.596851					0.307139
			0.498058					0.147397
			0.366091					0.0260961
			0.543839					0.0559885
			0.562071					0.224384
			0.575481					0.27217
			0.386334					0.145478
			0.601554					0.147388
			0.462372					0.0337522
			0.502859					0.0888459
			0.480042					0.0096599
			0.32752					0.0500867
			0.447266					0.27204
			0.412011					0.154607
			0.545428					0.27149
			0.527123					0.0904069
			0.388625					0.119142
			0.524793					0.222454
			0.374182					0.00946493
			0.48805					0.42889
			0.372372					0.0544919
			0.449289					0.137971
			0.449219					0.0529668
			0.489728					0.2855
			0.345694					0.26593
			0.570444					0.264509
			0.562264					0.325552
			0.515586					0.126068
			0.173273					0.252832
			0.497716					0.0343004
			0.54574					0.0194556
			0.497984					0.284951
			0.5062					0.209167
			0.471195					0.25899
			0.37565					0.217062
			0.063534					0.0290445
			0.499222					0.0860974
			0.52573					0.145011
			0.640652					0.232364
			0.453188					0.0988015
			0.536291					0.122729
			0.578706					0.229557
			0.544572					0.122258
			0.569743					0.196296
			0.50473					0.154402
			0.44552					0.0516661
			0.556314					0.0564359
			0.533335					0.316938
			0.42822					0.264162
			0.464169					0.159654
			0.43655					0.154784
			0.44899					0.103394
			0.599054					0.24853
			0.40461					0.195477
			0.45147					0.146824
			0.560067					0.129676
			0.464204					0.177024
			0.399729					0.109481
			0.298227					0.0537645
			0.51993					0.249302
			0.515529					0.28665
			0.241527					0.0805407
			0.449616					0.220648
			0.654475					0.100611
			0.513423					0.181131
			0.51501					0.0231756
			0.517356					0.219873
			0.529323					0.106028
			0.36602					0.233375
			0.18198					0.201291
			0.468117					0.171416
			0.313998					0.0259842
			0.502154					0.21271
			0.395822					0.0357694
			0.399119					0.104915
			0.460865					0.186141
			0.603748					0.228014
			0.205333					0.294694
			0.524477					0.32466
			0.414637					0.34438
			0.273081					0.162034
			0.333603					0.164899
			0.502577					0.189014
			0.432943					0.0619258
			0.503186					0.0675219
			0.593632					0.165962
			0.415429					0.266974
			0.536644					0.104774
			0.347299					0.152186
			0.369284					0.277532
			0.0426553					0.193109
			0.47251					0.0906426
			0.630865					0.277568
			0.189449					0.00431249
			0.462536					0.199378
			0.499334					0.261925
			0.213307					0.187283
			0.133393					0.21517
			0.311638					0.262611
			0.0976105					0.224924
			0.166314					0.0343296
			0.618089					0.122422
			0.458078					0.0313286
			0.398685					0.198797
			0.0231363					0.212038
			0.605097					0.221476
			0.416298					0.094383
			0.357891					0.000202256
			0.568341					0.218974
			0.603671					0.153143
			0.615693					0.12153
			0.195477					0.121505
			0.453812					0.197198
			0.464937					0.102368
			0.625468					0.221649
			0.578099					0.129122
			0.598833					0.0332246
			0.019968					0.132977
			0.483149					0.226318
			0.0393994					0.0542276
			0.558141					0.103367
			0.620606					0.276847
			0.089501					0.169186
			0.187388					0.261034
			0.239124					0.222391
			0.552326					0.191985
			0.530166					0.161332
			0.391006					0.145286
			0.614923					0.0900558
			0.0663347					0.273572
			0.0635929					0.172931
			0.0653942					0.0838539
			0.610595					0.283441
			0.361902					0.231781
			0.605705					0.221585
			0.624673					0.0481357
			0.328301					0.23011
			0.644824					0.00152698
			0.345982					0.0307647
			0.657432					0.127447
			0.623403					0.0323558
			0.681621					0.0376461
			0.591574					0.222919
			0.121818					0.0600203
			0.65859					0.194949
			0.604137					0.175714
			0.633251					0.0703453
			0.213005					0.295668
			0.104217					0.12133
			0.573369					0.297559
			0.567238					0.0461693
			0.713509					0.0101331
			0.535859					0.234759
			0.180667					0.049515
			0.605468					0.225254
			0.285087					0.121001
			0.640305					0.118427
			0.512859					0.183023
			0.287107					0.261189
			0.586421					0.240935
			0.342504					0.290793
			0.114185					0.194016
			0.105588					0.00508548
			0.508302					0.221145
			0.678585					0.000171935
			0.343928					0.138983
			0.492683					0.157596
			0.152065					0.080203
			0.0564694					0.0730803
			0.0439266					0.136453
			0.645353					0.055798
			0.572073					0.0464293
			0.410887					0.055391
			0.530776					0.223218
			0.0366737					0.0495877
			0.648041					0.0037118
			0.579046					0.146295
			0.605479					0.161204
			0.580461					0.130063
			0.618432					0.162014
			0.615237					0.0378367
			0.59672					0.126235
			0.592661					0.0824217
			0.500504					0.000977033
			0.0695413					0.0990362
			0.558156					0.110948
			0.585926					0.100565
			0.633807					0.0152156
			0.0178462					0.256418
			0.58415					0.108804
			0.40294					0.0136198
			0.495277					0.0667518
			0.445123					0.0359299
			0.5292					0.0180378
			0.477646					0.087506
			0.366685					0.286564
			0.572156					0.0795842
			0.650722					0.0707161
			0.564733					0.00527852
			0.57975					0.00491781
			0.381017					0.159083
			0.624306					0.136849
			0.530933					0.0499955
			0.589954					0.0120761
			0.243437					0.0563656
			0.411836					0.143191
			0.414187					0.119938
			0.56034					0.0134049
			0.634902					0.277741
			0.427899					0.00167315
			0.590724					0.0274075
			0.631992					0.096451
			0.573379					0.0173392
			0.048598					0.100787
			0.236554					0.162083
			0.624333					0.000701158
			0.525433					0.0216063
			0.341069					0.187937
			0.327698					0.0960115
			0.327013					0.0446471
			0.502523					0.157215
			0.551374					0.213869
			0.517038					0.0651726
			0.468033					0.108075
			0.269188					0.194183
			0.551496					0.0815289
			0.140971					0.110579
			0.252853					0.0704736
			0.494247					0.0376989
			0.451187					0.127729
			0.711794					0.0843653
			0.148565					0.147977
			0.595524					0.0268876
			0.460354					0.088802
			0.527912					0.135613
			0.683988					0.0473285
			0.556074					0.0181555
			0.441824					0.150125
			0.697829					0.0599978
			0.524845					0.0171726
			0.58894					0.0745929
			0.612419					0.0254481
			0.203827					0.0357149
			0.606566					0.0700487
			0.283858					0.0689236
			0.627186					0.0877134
			0.0616721					0.0380506
			0.584382					0.235599
			0.238801					0.0208045
			0.211514					0.145676
			0.48947					0.0179464
			0.178313					0.0381051
			0.63461					0.0754224
			0.630088					0.0871991
			0.18049					0.107895
			0.235327					0.057855
			0.289373					0.12363
			0.0799269					0.0225301
			0.159419					0.00227127
			0.578449					0.0171168
			0.00586734					0.145921
			0.579142					0.0526015
			0.139241					0.123626
			0.609775					0.00963059
			0.605796					0.17185
			0.396192					0.123024
			0.300131					0.0640201
			0.494766					0.104972
			0.622456					0.050528
			0.641587					0.0786066
			0.440966					0.0565133
			0.148361					0.0289355
			0.638887					0.267792
			0.151612					0.0931316
			0.588277					0.0754364
			0.576655					0.0497605
			0.518145					0.10712
			0.207383					0.0768072
			0.167851					0.0140746
			0.630463					0.0298049
			0.585706					0.158597
			0.0750539					0.0314455
			0.542645					0.177846
			0.652184					0.106029
			0.630809					0.120114
			0.277178					0.0883573
			0.19248					0.0540669
			0.257382					0.0101022
			0.468506					0.0208887
			0.325475					0.0488016
			0.541581					0.128767
			0.323879					0.00580529
			0.29332					0.0399429
			0.655861					0.137841
			0.640789					0.0448509
			0.176899					0.0732763
			0.628842					0.017941
			0.480975					0.0465562
			0.548598					0.0289319
			0.200428					0.0977717
			0.404281					0.0427531
			0.63299					0.0171748
			0.417071					0.0770282
			0.221897					0.106081
			0.587411					0.114039
			0.490823					0.176547
			0.0259309					0.0736894
			0.6542					0.0150791
			0.574616					0.124451
			0.570804					0.0756487
			0.633426					0.00136458
			0.674237					0.10069
			0.694915					0.070453
			0.657321					0.0538888
			0.640453					0.100167
			0.483143					0.247513
			0.622955					0.172759
			0.296117					0.449109
			0.669204					0.113379
			0.540053					0.317205
			0.606176					0.325744
			0.578547					0.335765
			0.626434					0.143206
			0.516347					0.400148
			0.663198					0.415522
			0.137547					0.352257
			0.030926					0.0945225
			0.548915					0.0702898
			0.650945					0.136336
			0.332613					0.390685
			0.210715					0.0272523
			0.592572					0.303175
			0.358791					0.382282
			0.614403					0.109259
			0.655227					0.403744
			0.609347					0.223046
			0.645117					0.0645708
			0.0590388					0.256526
			0.694948					0.355702
			0.0779117					0.141542
			0.542704					0.0472572
			0.593025					0.24233
			0.628524					0.284805
			0.560558					0.307598
			0.605048					0.384278
			0.524842					0.141283
			0.0855379					0.419979
			0.646687					0.0679471
			0.593477					0.438051
			0.186375					0.450721
			0.623009					0.323649
			0.468667					0.284767
			0.640674					0.208571
			0.619774					0.323483
			0.523601					0.169799
			0.616387					0.317117
			0.0627034					0.143146
			0.693606					0.0664498
			0.0786095					0.447163
			0.534922					0.371892
			0.180919					0.0363658
			0.191726					0.226291
			0.611925					0.188092
			0.104049					0.455544
			0.169407					0.443933
			0.617563					0.085769
			0.621209					0.448571
			0.580022					0.393032
			0.0381105					0.309596
			0.574712					0.28983
			0.191548					0.417177
			0.612396					0.121543
			0.0597153					0.105903
			0.421014					0.345975
			0.605515					0.109439
			0.259084					0.308602
			0.555218					0.279276
			0.0790969					0.186933
			0.621652					0.120031
			0.313217					0.36385
			0.613856					0.311961
			0.627905					0.0194759
			0.438716					0.297076
			0.212656					0.0781181
			0.404484					0.0717609
			0.559075					0.379258
			0.0448261					0.467729
			0.630752					0.347138
			0.586962					0.171852
			0.202822					0.261045
			0.571919					0.426152
			0.569119					0.332384
			0.374557					0.155521
			0.600579					0.180484
			0.690946					0.00441524
			0.0697889					0.419842
			0.665697					0.0335663
			0.0615546					0.265072
			0.0387846					0.387416
			0.191594					0.397547
			0.479516					0.281408
			0.643075					0.152799
			0.641774					0.218378
			0.665926					0.36093
			0.0173838					0.35118
			0.562003					0.307824
			0.111925					0.221368
			0.573612					0.455124
			0.658602					0.0578445
			0.559559					0.0587358
			0.526098					0.0414127
			0.303483					0.22578
			0.547297					0.379811
			0.597006					0.0962523
			0.657448					0.0746785
			0.393225					0.300985
			0.552132					0.406249
			0.211671					0.202295
			0.666485					0.301176
			0.333035					0.324948
			0.462174					0.323798
			0.358127					0.382735
			0.630501					0.19228
			0.26613					0.449726
			0.54973					0.39429
			0.379635					0.437021
			0.489109					0.279504
			0.66574					0.304978
			0.614913					0.24188
			0.184543					0.34435
			0.480364					0.236915
			0.371583					0.328012
			0.674196					0.162257
			0.396664					0.364925
			0.258829					0.11254
			0.234494					0.0481338
			0.227314					0.337759
			0.60495					0.39198
			0.213486					0.318061
			0.533956					0.414373
			0.639171					0.17309
			0.178863					0.500423
			0.575041					0.125823
			0.350315					0.127737
			0.0227753					0.0424362
			0.64194					0.359273
			0.653722					0.353184
			0.654939					0.176762
			0.356718					0.11363
			0.655283					0.403467
			0.0155827					0.16771
			0.628932					0.0644905
			0.0428997					0.485295
			0.592565					0.206076
			0.662283					0.317587
			0.630176					0.398504
			0.438521					0.203653
			0.430954					0.424132
			0.560706					0.448305
			0.526215					0.200719
			0.0735876					0.128345
			0.61265					0.0693047
			0.636169					0.226611
			0.449781					0.347698
			0.592677					0.256909
			0.621866					0.154004
			0.443191					0.202102
			0.447152					0.226639
			0.537316					0.0729087
			0.440157					0.32513
			0.695258					0.0607595
			0.147072					0.455518
			0.214657					0.368618
			0.518056					0.234398
			0.272423					0.114373
			0.596641					0.357885
			0.594409					0.161086
			0.63701					0.381482
			0.137662					0.347651
			0.595107					0.21851
			0.590718					0.304735
			0.582824					0.222124
			0.492189					0.223522
			0.594421					0.12404
			0.428756					0.628298
			0.607874					0.181193
			0.354298					0.32959
			0.0947095					0.47325
			0.640296					0.345284
			0.477575					0.665843
			0.319341					0.687659
			0.188983					0.221968
			0.525927					0.0141039
			0.136631					0.300164
			0.407851					0.0759365
			0.248473					0.236149
			0.592725					0.165173
			0.235608					0.104058
			0.613227					0.366623
			0.16039					0.232243
			0.612709					0.0312815
			0.0361414					0.127901
			0.462041					0.204005
			0.624599					0.0759616
			0.425143					0.272938
			0.0342895					0.205286
			0.652017					0.266902
			0.491102					0.0986469
			0.663982					0.133274
			0.3083					0.0422875
			0.628175					0.370136
			0.626713					0.254497
			0.605635					0.443515
			0.636242					0.0440229
			0.599723					0.273676
			0.558575					0.411779
			0.0440259					0.0918254
			0.271316					0.126116
			0.494567					0.0124833
			0.241289					0.362842
			0.544997					0.497717
			0.532529					0.414912
			0.384752					0.282521
			0.620873					0.456239
			0.596147					0.304663
			0.551033					0.0965606
			0.617911					0.269846
			0.40209					0.173785
			0.0566323					0.293633
			0.569182					0.304235
			0.610854					0.0830018
			0.639781					0.468254
			0.617479					0.499833
			0.557297					0.488215
			0.134725					0.189724
			0.372192					0.122618
			0.58549					0.287659
			0.227251					0.44175
			0.359294					0.0895795
			0.570251					0.276772
			0.289885					0.551827
			0.242403					0.186511
			0.217997					0.454755
			0.0656908					0.357865
			0.547082					0.0337437
			0.60496					0.264502
			0.681001					0.491245
			0.589404					0.206136
			0.643013					0.0587062
			0.0758697					0.341047
			0.0797365					0.33564
			0.174891					0.159339
			0.174659					0.434313
			0.546656					0.255966
			0.506564					0.455942
			0.590264					0.0146871
			0.445784					0.319673
			0.358361					0.470617
			0.50469					0.368262
			0.619373					0.365152
			0.283832					0.408873
			0.676551					0.222732
			0.559269					0.29211
			0.651855					0.210422
			0.645682					0.0666151
			0.571668					0.27476
			0.576508					0.186092
			0.550214					0.118509
			0.112379					0.363684
			0.566155					0.284216
			0.535349					0.513465
			0.50655					0.450592
			0.66714					0.0967002
			0.112206					0.396523
			0.607291					0.369941
			0.347398					0.358275
			0.508517					0.318742
			0.506948					0.433098
			0.437664					0.157707
			0.483462					0.104575
			0.646897					0.192374
			0.402712					0.146923
			0.684554					0.287583
			0.0208858					0.291464
			0.00118089					0.19829
			0.659209					0.0410526
			0.605046					0.271307
			0.689277					0.212204
			0.266088					0.0352749
			0.644244					0.304611
			0.157472					0.215005
			0.62629					0.137789
			0.62191					0.288589
			0.4859					0.277503
			0.0352353					0.431785
			0.604517					0.240518
			0.576542					0.216994
			0.134866					0.448748
			0.37544					0.451032
			0.600626					0.256063
			0.682538					0.303001
			0.457428					0.0145456
			0.588043					0.586955
			0.620216					0.113703
			0.616724					0.418339
			0.66545					0.44253
			0.329362					0.295675
			0.633406					0.339887
			0.402867					0.217662
			0.515037					0.280518
			0.633655					0.501807
			0.0638816					0.464485
			0.246297					0.388523
			0.587898					0.202285
			0.210469					0.559666
			0.57053					0.046951
			0.0855241					0.159331
			0.595343					0.00917631
			0.569785					0.287498
			0.217501					0.405937
			0.55463					0.22217
			0.606094					0.125743
			0.672926					0.381189
			0.368636					0.342582
			0.559775					0.313982
			0.368503					0.318127
			0.649187					0.351669
			0.679216					0.344977
			0.678984					0.480573
			0.664999					0.273902
			0.575333					0.389906
			0.691155					0.483378
			0.154087					0.378182
			0.630983					0.398508
			0.657938					0.389685
			0.620729					0.415169
			0.603736					0.303993
			0.651984					0.0675954
			0.604724					0.414867
			0.2378					0.220288
			0.610229					0.365717
			0.678186					0.010032
			0.426402					0.0615439
			0.0576304					0.480147
			0.33119					0.525185
			0.111207					0.458126
			0.352198					0.39424
			0.385958					0.12637
			0.256359					0.451082
			0.594926					0.129459
			0.670088					0.126039
			0.0826902					0.0999653
			0.609513					0.473896
			0.191648					0.505876
			0.524462					0.209412
			0.0204884					0.17201
			0.615042					0.53471
			0.622509					0.200951
			0.0521374					0.00697672
			0.338894					0.415329
			0.67513					0.345229
			0.498953					0.361281
			0.200091					0.302351
			0.0450885					0.289998
			0.479981					0.510454
			0.566983					0.518972
			0.204589					0.137295
			0.143497					0.202614
			0.055205					0.260383
			0.230357					0.19263
			0.00272414					0.16337
			0.616732					0.224069
			0.0355733					0.369765
			0.598039					0.126693
			0.118389					0.251262
			0.637813					0.352114
			0.675177					0.0205527
			0.0957534					0.325544
			0.352869					0.0528681
			0.0282463					0.378869
			0.549862					0.475502
			0.637882					0.149345
			0.328161					0.173627
			0.383491					0.462105
			0.0991359					0.370515
			0.2051					0.366556
			0.638967					0.259392
			0.580383					0.12603
			0.623733					0.266202
			0.665453					0.316107
			0.209987					0.164833
			0.459784					0.0984048
			0.496645					0.468973
			0.566874					0.306667
			0.654293					0.502863
			0.00991493					0.326429
			0.176187					0.522795
			0.624289					0.162876
			0.184821					0.267159
			0.303948					0.0904173
			0.532755					0.272278
			0.260689					0.0703588
			0.514002					0.508622
			0.357302					0.0899051
			0.272963					0.182295
			0.569535					0.0452417
			0.562316					0.528494
			0.640138					0.338729
			0.227501					0.213066
			0.624361					0.402297
			0.324568					0.3345
			0.0433727					0.276135
			0.551151					0.173007
			0.527408					0.196126
			0.396405					0.444928
			0.405047					0.298613
			0.331071					0.246776
			0.532912					0.0904156
			0.609882					0.136944
			0.215757					0.0350544
			0.581429					0.476431
			0.404673					0.0464622
			0.531568					0.311074
			0.53498					0.464211
			0.653332					0.348533
			0.340133					0.284325
			0.687059					0.221371
			0.605666					0.251817
			0.207485					0.474958
			0.443759					0.119231
			0.158914					0.307115
			0.581369					0.225874
			0.67764					0.334754
			0.288577					0.369839
			0.560328					0.161381
			0.484138					0.385189
			0.0348251					0.383525
			0.473735					0.283517
			0.388557					0.144208
			0.349736					0.400567
			0.525812					0.0165743
			0.630287					0.464794
			0.0672027					0.348789
			0.640328					0.0667781
			0.00265186					0.413755
			0.0583331					0.379396
			0.36212					0.191822
			0.292533					0.374723
			0.643779					0.106407
			0.492976					0.081133
			0.574741					0.101343
			0.666075					0.2842
			0.641472					0.497186
			0.61069					0.303279
			0.661697					0.129702
			0.120024					0.452293
			0.0381321					0.0415759
			0.159471					0.381226
			0.241891					0.469119
			0.545158					0.327123
			0.678437					0.246277
			0.417639					0.00382345
			0.520711					0.431608
			0.313789					0.0749428
			0.175707					0.523603
			0.0633546					0.28702
			0.515937					0.510871
			0.0129873					0.339675
			0.379276					0.349561
			0.451997					0.0851628
			0.156871					0.40444
			0.667522					0.100181
			0.592399					0.291682
			0.146378					0.401546
			0.263666					0.480797
			0.604872					0.226025
			0.233018					0.436826
			0.355936					0.212498
			0.19542					0.247317
			0.541897					0.349732
			0.053713					0.312605
			0.537754					0.418282
			0.607026					0.240569
			0.605104					0.37705
			0.0312538					0.315547
			0.612922					0.146172
			0.132915					0.287215
			0.615877					0.435619
			0.670761					0.370904
			0.0194228					0.0252546
			0.673093					0.333784
			0.312242					0.226611
			0.288982					0.104638
			0.47749					0.46074
			0.371213					0.430457
			0.60195					0.234038
			0.179013					0.180924
			0.00189955					0.134625
			0.57537					0.263673
			0.568248					0.105413
			0.327978					0.113268
			0.57162					0.0422687
			0.178766					0.166154
			0.671296					0.214398
			0.562838					0.219017
			0.0136555					0.2547
			0.523969					0.304354
			0.617719					0.101928
			0.220849					0.31235
			0.452044					0.266124
			0.301971					0.167997
			0.678417					0.027683
			0.622915					0.378958
			0.260656					0.137977
			0.180434					0.0923079
			0.589531					0.318604
			0.555807					0.185084
			0.630616					0.137058
			0.58965					0.199756
			0.195914					0.207565
			0.510874					0.151
			0.28739					0.357671
			0.349036					0.288297
			0.143053					0.241684
			0.628316					0.163141
			0.543861					0.197265
			0.392084					0.290429
			0.481554					0.011001
			0.663134					0.0139819
			0.667449					0.17783
			0.607444					0.258159
			0.645435					0.177351
			0.587099					0.230798
			0.559285					0.157957
			0.334171					0.228642
			0.63019					0.207301
			0.520334					0.201688
			0.681089					0.350918
			0.306762					0.074593
			0.129103					0.220855
			0.623205					0.182399
			0.262938					0.148131
			0.372641					0.267336
			0.484551					0.35037
			0.561172					0.186572
			0.222867					0.0340688
			1.43487e-05					0.0376786
			0.564545					0.200805
			0.315156					0.173373
			0.340338					0.254724
			0.503661					0.127505
			0.34145					0.0995918
			0.490636					0.119446
			0.339602					0.123544
			0.608451					0.17637
			0.641702					0.0722154
			0.467532					0.123336
			0.642571					0.222888
			0.172237					0.204752
			0.638236					0.0250005
			0.451331					0.0209609
			0.219122					0.0175234
			0.495108					0.212658
			0.613159					0.170379
			0.5028					0.114947
			0.599356					0.0222541
			0.203766					0.125367
			0.31866					0.170315
			0.0438007					0.207991
			0.653513					0.0130039
			0.597903					0.329773
			0.616387					0.406478
			0.284514					0.204278
			0.567681					0.239404
			0.650775					0.176293
			0.576544					0.299412
			0.648325					0.212016
			0.642603					0.347026
			0.600048					0.241164
			0.582131					0.0403777
			0.38484					0.108731
			0.595353					0.00440788
			0.38287					0.169585
			0.16963					0.322396
			0.405901					0.248712
			0.553166					0.259
			0.634596					0.161915
			0.125211					0.245807
			0.611085					0.0669091
			0.195619					0.144183
			0.297415					0.0169548
			0.65043					0.0654845
			0.623413					0.143798
			0.433861					0.241098
			0.66135					0.168201
			0.0490218					0.231397
			0.337328					0.0309203
			0.536385					0.283405
			0.544263					0.210301
			0.606716					0.226123
			0.439885					0.0249533
			0.28621					0.22336
			0.638989					0.100108
			0.613619					0.018106
			0.619777					0.280171
			0.64325					0.106332
			0.578156					0.274994
			0.147718					0.194892
			0.651781					0.358125
			0.597321					0.0490876
			0.43906					0.186329
			0.324141					0.241821
			0.157691					0.190183
			0.581092					0.250998
			0.0596915					0.0559601
			0.496125					0.19993
			0.495938					0.249616
			0.59352					0.277193
			0.131677					0.370665
			0.0577902					0.258149
			0.150277					0.105168
			0.240208					0.0809988
			0.524801					0.0234354
			0.314564					0.0781552
			0.0806123					0.131781
			0.646259					0.333528
			0.67181					0.236035
			0.659792					0.0803485
			0.249173					0.0414604
			0.281814					0.252011
			0.55468					0.156739
			0.432799					0.118483
			0.293088					0.153451
			0.628722					0.352134
			0.25926					0.0531607
			0.629066					0.0370563
			0.542975					0.228237
			0.529175					0.275794
			0.448916					0.249156
			0.384694					0.108268
			0.50461					0.21879
			0.664609					0.156764
			0.610548					0.0212393
			0.229552					0.0181628
			0.0185892					0.139017
			0.693286					0.149732
			0.320858					0.19166
			0.484141					0.254535
			0.510138					0.0976165
			0.641457					0.0631091
			0.631316					0.0831457
			0.0418728					0.0263904
			0.466459					0.360764
			0.575884					0.0500949
			0.63563					0.0808407
			0.597705					0.278153
			0.0742951					0.338337
			0.594012					0.0803846
			0.696831					0.112475
			0.57684					0.0554905
			0.411469					0.0142456
			0.141235					0.214853
			0.58241					0.128141
			0.096543					0.260436
			0.691534					0.345641
			0.558883					0.212304
			0.298342					0.209152
			0.662965					0.101856
			0.183096					0.226721
			0.584694					0.332663
			0.354059					0.0546355
			0.653725					0.148764
			0.565974					0.0185115
			0.406318					0.256632
			0.413712					0.28097
			0.302764					0.0824982
			0.678589					0.0915949
			0.620431					0.235838
			0.0763342					0.0222918
			0.389906					0.242528
			0.599913					0.046972
			0.217168					0.18942
			0.596487					0.0345392
			0.151648					0.212483
			0.444018					0.0536545
			0.574079					0.0493397
			0.581663					0.380029
			0.145151					0.287777
			0.573976					0.0115463
			0.143611					0.0914005
			0.519803					0.0423773
			0.502099					0.363772
			0.459971					0.25762
			0.26236					0.0436786
			0.593621					0.0938826
			0.577392					0.0244328
			0.536712					0.146837
			0.556075					0.043651
			0.62764					0.215731
			0.641362					0.113433
			0.222011					0.402345
			0.646778					0.502887
			0.656455					0.43632
			0.00707579					0.138145
			0.380907					0.229995
			0.605088					0.0658536
			0.610209					0.142359
			0.576158					0.210881
			0.444732					0.0426369
			0.0892115					0.286697
			0.105662					0.0130075
			0.155372					0.114534
			0.0499856					0.129069
			0.603975					0.140337
			0.58766					0.0300441
			0.119966					0.0708355
			0.601977					0.283945
			0.667246					0.0136254
			0.54395					0.193621
			0.636672					0.152553
			0.654574					0.0399456
			0.610555					0.0967611
			0.558101					0.251939
			0.573567					0.345028
			0.52547					0.0484252
			0.0134974					0.204323
			0.515279					0.0272192
			0.118464					0.0743855
			0.604213					0.30829
			0.628963					0.382891
			0.0273178					0.167401
			0.581061					0.088678
			0.64783					0.32059
			0.646187					0.0769491
			0.658799					0.0892526
			0.0676777					0.0477694
			0.0622971					0.0513935
			0.524305					0.0788997
			0.635852					0.113941
			0.58693					0.156492
			0.648084					0.00219378
			0.620218					0.00585863
			0.156522					0.290319
			0.615269					0.17958
			0.542142					0.195505
			0.463857					0.0292684
			0.51073					0.154897
			0.117869					0.139893
			0.130728					0.0473219
			0.547218					0.00648805
			0.597987					0.183431
			0.593177					0.0761034
			0.627042					0.0616329
			0.0299745					0.0684724
			0.347067					0.177464
			0.597287					0.107475
			0.270162					0.0115103
			0.375202					0.158243
			0.579444					0.209899
			0.617788					0.260486
			0.572808					0.00205502
			0.168918					0.241731
			0.374519					0.0577774
			0.212918					0.247968
			0.631731					0.159555
			0.24105					0.216926
			0.629988					0.312833
			0.602273					0.0745532
[truncated: 519,920+ more rows]

## Sheet: Fig2c
HCP FG2					ABCD FG2
MZ_pairs	DZ_pairs	SIB_pairs	UNR_pairs		MZ_pairs	DZ_pairs	SIB_pairs	UNR_pairs
0.568756	0.442663	0.0735278	0.168177		0.103636	0.00979307	0.0436518	0.0407171
0.373534	0.224357	0.211896	0.205364		0.0705487	0.103118	0.115824	0.148511
0.566674	0.236126	0.0873749	0.105314		0.0586023	0.00255549	0.0554357	0.00556125
0.43798	0.291888	0.0704504	0.219744		0.0546699	0.265544	0.0990568	0.0170146
0.134371	0.322653	0.408547	0.0248026		0.292555	0.167217	0.0342502	0.186184
0.450074	0.288153	0.440141	0.0400555		0.233035	0.0895416	0.269128	0.185526
0.16995	0.455667	0.255134	0.145046		0.0624402	0.228416	0.144502	0.242928
0.634221	0.00865588	0.269326	0.52628		0.000447427	0.132597	0.0707245	0.0614633
0.218508	0.430142	0.258053	0.380052		0.0890946	0.119183	0.0680034	0.205609
0.449461	0.173097	0.175577	0.0948017		0.038772	0.242824	0.0449937	0.0447118
0.049551	0.0305454	0.260184	0.365393		0.234328	0.164466	0.17904	0.279461
0.258888	0.586607	0.171764	0.224796		0.0812281	0.226312	0.071085	0.117134
0.153093	0.160018	0.190505	0.0228135		0.196703	0.194817	0.016005	0.192652
0.375524	0.442663	0.507918	0.251956		0.0190238	0.155355	0.0869631	0.0456471
0.22277	0.289186	0.193504	0.261207		0.0921154	0.165478	0.0518491	0.0675831
0.184193	0.510501	0.319614	0.287563		0.33549	0.0460995	0.0432399	0.045823
0.51102	0.467514	0.203074	0.154266		0.10497	0.0964995	0.360367	0.0456364
0.578701	0.571848	0.0192973	0.367401		0.116277	0.245389	0.139202	0.14009
0.531836	0.394254	0.00555911	0.431224		0.0111754	0.222381	0.249979	0.294095
0.0663168	0.49342	0.0236836	0.0995296		0.268309	0.0260713	0.213306	0.0943145
0.468078	0.221738	0.00443565	0.255907		0.129117	0.00729018	0.026618	0.133235
0.41049	0.464301	0.273309	0.0985121		0.0462205	0.0262938	0.17847	0.0631029
0.304222	0.518964	0.08214	0.464857		0.136048	0.192814	0.0325114	0.0709783
0.661138	0.18236	0.485616	0.168699		0.0791674	0.0567817	0.0284588	0.0524417
0.649843	0.0449722	0.568927	0.303187		0.0210136	0.288698	0.0542533	0.0468489
0.484497	0.0426382	0.245242	0.0663418		0.0407557	0.0966232	0.161306	0.00522306
0.229426	0.10134	0.142524	0.0253124		0.0110028	0.0375562	0.104382	0.0328628
0.376005	0.345816	0.347782	0.149437		0.16969	0.0603503	0.10888	0.260865
0.17531	0.408949	0.298541	0.214656		0.0780521	0.0562043	0.213266	0.053056
0.468788	0.00889345	0.551623	0.347276		0.0168331	0.0869271	0.0837271	0.135526
0.591314	0.437912	0.242182	0.209222		0.286982	0.202732	0.0877559	0.360576
0.266189	0.47	0.141476	0.120113		0.151077	0.363874	0.113584	0.0948341
0.536228	0.37365	0.174581	0.2281		0.112583	0.0697601	0.194692	0.0983148
0.606704	0.366472	0.446441	0.420131		0.00564896	0.0522934	0.192534	0.317828
0.41666	0.420042	0.423627	0.205646		0.21861	0.17222	0.0344159	0.021969
0.69551	0.0695323	0.338238	0.0689511		0.0460138	0.0195565	0.0594486	0.14434
0.0553169	0.108333	0.298629	0.131566		0.138427	0.0725752	0.188111	0.109732
0.583846	0.145524	0.394478	0.129771		0.117268	0.0273752	0.0748084	0.0910102
0.367169	0.504352	0.41454	0.330358		0.0650308	0.198249	0.221369	0.00571767
0.583778	0.426911	0.156785	0.300021		0.246871	0.0686318	0.11255	0.00830572
0.603779	0.0117073	0.192061	0.0129667		0.164938	0.251145	0.0748301	0.0131602
0.512468	0.154566	0.130458	0.299116		0.199997	0.0371662	0.126612	0.00442233
0.200516	0.242609	0.265708	0.336267		0.294578	0.0321303	0.117972	0.137098
0.0749817	0.173627	0.284794	0.171426		0.0127587	0.082092	0.033629	0.090067
0.58752	0.431629	0.368266	0.215449		0.0130718	0.0357497	0.0730301	0.00115092
0.443141	0.512447	0.0901552	0.228937		0.328615	0.0664255	0.0334468	0.0704638
0.465577	0.140609	0.358678	0.142091		0.0185904	0.0880235	0.00429615	0.0124298
0.494369	0.265289	0.324886	0.332809		0.235588	0.000925135	0.181388	0.343507
0.234169	0.388302	0.137235	0.144733		0.299995	0.0320215	0.0182653	0.1187
0.349932	0.172423	0.525534	0.248085		0.240414	0.0384979	0.224889	0.0807059
0.203209	0.253412	0.250607	0.0302576		0.159498	0.172944	0.261791	0.23006
0.414083	0.21855	0.0720588	0.0506997		0.096571	0.117362	0.0904834	0.211221
0.252522	0.0311257	0.176944	0.0961045		0.217213	0.0824367	0.0446167	0.0248892
0.445946	0.39604	0.48798	0.0806686		0.314743	0.166864	0.0189253	0.0499833
0.631323	0.424645	0.419697	0.106282		0.200404	0.194158	0.16993	0.255203
0.461719	0.445138	0.432474	0.113659		0.243427	0.0567967	0.357958	0.148283
0.470857	0.149666	0.4546	0.149462		0.095188	0.0322617	0.031752	0.153027
0.159457	0.417719	0.0019843	0.0498496		0.0621336	0.0427681	0.133059	0.255636
0.709784	0.417187	0.00339458	0.150622		0.103467	0.0644013	0.0848978	0.00251435
0.476856	0.240324	0.448209	0.202251		0.00562519	0.0885653	0.113376	0.0385072
0.550048	0.346121	0.105315	0.2312		0.131334	0.123836	0.125432	0.0465754
0.523231	0.340045	0.207526	0.243374		0.0703188	0.244601	0.231394	0.0737297
0.593978	0.227264	0.451183	0.0753137		0.0720155	0.118238	0.0733239	0.0522312
0.390846	0.451955	0.00619924	0.258703		0.158034	0.0798643	0.378048	0.161349
0.461352	0.332651	0.169247	0.313215		0.0133221	0.0813374	0.268308	0.16843
0.226527	0.27658	0.443653	0.0113984		0.0962357	0.159462	0.131851	0.225733
0.309001	0.188428	0.373783	0.452484		0.103233	0.0567508	0.032247	0.225015
0.188753	0.48605	0.280024	0.233739		0.0718227	0.197773	0.131995	0.0245755
0.572434	0.263207	0.170628	0.338323		0.354505	0.0183249	0.261237	0.0549422
0.167569	0.0331911	0.136927	0.432181		0.453721	0.133568	0.0388881	0.0739177
0.689509	0.121524	0.129347	0.0834782		0.331932	0.396039	0.0265378	0.0634652
0.788549	0.452875	0.311112	0.190044		0.262179	0.00981859	0.0468814	0.0277472
0.0720599	0.0885897	0.265171	0.220028		0.110604	0.171293	0.240001	0.103892
0.0059342	0.425826	0.319451	0.426779		0.0355982	0.288923	0.044978	0.251157
0.261647		0.389841	0.389476		0.105673	0.109692	0.239542	0.0682482
0.637702		0.330045	0.0472908		0.0433378	0.0213066	0.0704258	0.0774053
0.379035		0.0604859	0.45547		0.277055	0.00367788	0.0700057	0.0761369
0.21298		0.561268	0.0791253		0.255396	0.0533394	0.155592	0.251197
0.455516		0.405643	0.375508		0.0130134	0.0064532	0.162672	0.102079
0.355728		0.323678	0.415154		0.53325	0.0904329	0.260476	0.211809
0.681954		0.141525	0.326084		0.107461	0.0172845	0.207876	0.0337469
0.436784		0.0340032	0.124674		0.387754	0.0840507	0.0461765	0.181405
0.439965		0.014583	0.0272802		0.0130042	0.133431	0.15903	0.0435035
0.429857		0.376681	0.307624		0.174664	0.218179	0.226793	0.121863
0.510431		0.332829	0.30909		0.175436	0.228259	0.0101757	0.00267548
0.570921		0.175823	0.30424		0.328014	0.0275973	0.0798021	0.134343
0.135752		0.177644	0.11534		0.101151	0.205944	0.127445	0.0429078
0.343765		0.439043	0.220176		0.299252	0.121678	0.0162451	0.280463
0.65114		0.37173	0.169574		0.202803	0.292993	0.104582	0.198905
0.177998		0.394322	0.25692		0.491976	0.03087	0.161623	0.186269
0.202545		0.234236	0.276659		0.354483	0.0217201	0.167654	0.269167
0.234301		0.211499	0.157513		0.0333147	0.0118635	0.0914236	0.192056
0.490235		0.378111	0.0982724		0.150978	0.0400111	0.164445	0.0762513
0.0871004		0.597522	0.0855789		0.0346904	0.0481191	0.0130414	0.265715
0.560878		0.508006	0.44975		0.11703	0.190565	0.157853	0.00737961
0.279083		0.0285598	0.441211		0.0635275	0.387126	0.359851	0.0245031
0.623472		0.483452	0.0501082		0.0894238	0.170722	0.0725772	0.0891086
0.595649		0.505025	0.260339		0.0383469	0.220823	0.0376048	0.107972
0.496928		0.658629	0.0487825		0.044824	0.0620163	0.229149	0.236823
0.542516		0.636713	0.224613		0.0503418	0.24387	0.0279732	0.0123155
0.139168		0.285886	0.136965		0.0186887	0.0443499	0.122744	0.159597
0.394421		0.200403	0.450938		0.0827105	0.0384875	0.0113984	0.140896
0.290512		0.0658348	0.200624		0.068148	0.013476	0.0755695	0.0444684
0.21904		0.258046	0.244256		0.231356	0.0864486	0.0852414	0.099039
0.473934		0.184119	0.0774542		0.330634	0.144799	0.090269	0.027625
0.433874		0.297542	0.0365588		0.121218	0.0853552	0.253847	0.0365231
0.116346		0.305363	0.334259		0.0218624	0.0684762	0.0386077	0.0388076
0.523791		0.332395	0.370435		0.0663332	0.303778	0.0811508	0.168482
0.663433		0.469964	0.10099			0.0190057	0.0716104	0.115398
0.476951		0.35282	0.32125			0.399463	0.0436253	0.0374443
0.561792		0.419413	0.2189			0.0623506	0.116996	0.071612
0.54913		0.0476328	0.357855			0.0635798	0.0846582	0.0241267
0.499958		0.258082	0.0869085			0.187726	0.0078909	0.0436581
0.06518		0.0700573	0.258524			0.0258561	0.141705	0.216464
0.457308		0.435743	0.288943			0.0237602	0.10668	0.0152694
0.242535		0.344637	0.307208			0.0568207	0.0551777	0.054489
0.284955		0.336792	0.459278			0.206	0.0734063	0.169269
0.384072		0.342044	0.38455			0.0436487	0.094535	0.253548
0.415272		0.509355	0.254277			0.0048679	0.0572641	0.126039
0.47779		0.41813	0.176962			0.164259	0.045562	0.112517
0.493143		0.433303	0.427718			0.0537009	0.141733	0.189376
0.437611		0.283916	0.12112			0.0147982	0.188239	0.101678
0.439856		0.362941	0.204688			0.137206	0.0912204	0.0613102
0.482872		0.143124	0.269731			0.000264236	0.140682	0.165861
0.0578724		0.522417	0.439392			0.222817	0.0655649	0.126095
		0.43153	0.373408			0.644808	0.245747	0.134401
		0.391233	0.158145			0.065084	0.0173433	0.262225
		0.260555	0.242564			0.0266733	0.116295	0.132725
		0.264748	0.419113				0.0418103	0.073887
		0.514533	0.379431				0.178319	0.0705536
		0.362295	0.350332				0.237438	0.0114734
		0.348295	0.104774				0.603562	0.286449
		0.268095	0.309915				0.1232	0.21483
		0.116872	0.238768				0.300097	0.110888
		0.184847	0.253492				0.122139	0.0987064
		0.361792	0.431556				0.0247867	0.0679704
		0.0580852	0.302209				0.0276549	0.0501637
		0.503063	0.289869				0.117913	0.207862
		0.381941	0.404172				0.256554	0.230051
		0.457665	0.309749				0.264979	0.116267
		0.567284	0.329308				0.131884	0.196433
		0.231692	0.110018				0.27847	0.0181011
		0.189557	0.188139				0.122006	0.224141
		0.507481	0.158116				0.197918	0.0528528
		0.475567	0.28851				0.13708	0.377311
		0.522265	0.118086				0.166435	0.07989
		0.420067	0.264825				0.188624	0.0843946
		0.0699703	0.394033				0.154028	0.104661
		0.202209	0.376419				0.210736	0.110011
		0.369726	0.131878				0.019695	0.186758
		0.102045	0.409045				0.0693266	0.0427843
		0.451431	0.351312				0.16405	0.0575775
		0.496475	0.222081				0.389023	0.104982
		0.0521218	0.144166				0.183601	0.0584007
		0.0445699	0.146987				0.211033	0.198825
		0.0807911	0.434795				0.265191	0.0674294
		0.515351	0.0559068				0.237018	0.158899
		0.206413	0.194834				0.221868	0.026902
		0.435384	0.180815				0.277033	0.297277
		0.136222	0.14515				0.0423626	0.0105286
		0.289662	0.435536				0.218148	0.186444
		0.283638	0.371413				0.113125	0.0839695
		0.32546	0.440975				0.203781	0.0679678
		0.0434853	0.0547391				0.153673	0.130692
		0.412616	0.219597				0.111528	0.183269
		0.377181	0.432592				0.123112	0.118046
		0.296184	0.408747				0.0129757	0.0670715
		0.0645604	0.262103				0.0183871	0.0785732
		0.356642	0.281833				0.0213292	0.0826599
		0.388636	0.410513				0.159555	0.212012
		0.0807192	0.268017				0.0937592	0.0894273
		0.112235	0.298556				0.296779	0.236676
		0.42059	0.218001				0.171576	0.114933
		0.337747	0.44003				0.205488	0.145613
		0.319081	0.232121				0.0370655	0.0374941
		0.362646	0.221593				0.112064	0.173067
		0.348996	0.253409				0.121171	0.281178
		0.07304	0.279816				0.00922319	0.167471
		0.224008	0.0794136				0.0297027	0.216483
		0.22245	0.195494				0.0357707	0.252001
		0.418176	0.0624307				0.00361275	0.0167174
		0.215691	0.375335				0.0903648	0.0144361
		0.168297	0.194682				0.0768771	0.0737191
		0.0952198	0.257984				0.086871	0.0912303
		0.420972	0.173826				0.0375937	0.0569557
		0.0327668	0.150803				0.202739	0.201706
		0.322527	0.165985				0.0373957	0.0713564
		0.420376	0.30451				0.000705651	0.0498144
		0.403347	0.431062				0.145805	0.133434
		0.306606	0.276948				0.0325601	0.0291012
		0.331424	0.267442				0.0333992	0.0507155
		0.316903	0.1116				0.0240828	0.357694
		0.312075	0.334868				0.076053	0.00133444
		0.503386	0.137123				0.011452	0.176753
		0.0755059	0.21437				0.176883	0.125162
		0.00538641	0.206607				0.0885254	0.0449787
		0.385781	0.229047				0.244042	0.126001
		0.538902	0.402187				0.0782895	0.280525
		0.42821	0.34162				0.0213157	0.00477722
		0.148149	0.13332				0.00439722	0.182346
		0.517829	0.218688				0.240746	0.155769
		0.231006	0.0247482				0.289278	0.0778846
		0.323295	0.150134				0.0783166	0.138738
		0.0742314	0.432431				0.0640462	0.0331945
		0.41552	0.181039				0.110497	0.134612
		0.354857	0.177038				0.0569624	0.197876
		0.337621	0.468407				0.00468679	0.229176
		0.157142	0.211334				0.0898758	0.113507
		0.199013	0.199649				0.148945	0.0149025
		0.383341	0.333441				0.0702461	0.0799554
		0.310756	0.371794				0.289914	0.250592
		0.147856	0.416431				0.27368	0.150882
		0.357778	0.302125				0.364756	0.073057
		0.388673	0.291509				0.0757657	0.35192
		0.281201	0.379276				0.362468	0.0494038
		0.062661	0.32298				0.0856188	0.11204
		0.472218	0.140051				0.0568079	0.000319962
		0.204385	0.279494				0.112262	0.111222
		0.361128	0.172392				0.0500469	0.134334
		0.110709	0.146198				0.31625	0.116742
		0.3016	0.0604719				0.107702	0.0582715
		0.311472	0.208054				0.212456	0.128251
		0.101209	0.308433				0.227009	0.29356
		0.40486	0.101478				0.0767309	0.0154526
		0.179957	0.0874403				0.128162	0.110526
		0.145089	0.257547				0.081197	0.283927
		0.255376	0.402213				0.0192217	0.0921203
		0.174027	0.168173				0.148327	0.132775
		0.0194811	0.394393				0.0926432	0.0699988
		0.149363	0.215331				0.311885	0.199228
		0.451763	0.453823				0.115598	0.0812942
		0.257174	0.276196				0.00521578	0.353693
		0.157247	0.103786				0.0614798	0.222895
		0.205215	0.044711				0.0630967	0.057634
		0.364341	0.296243				0.121813	0.098823
		0.507848	0.172235				0.139176	0.10979
		0.414067	0.33923				0.134054	0.0904641
		0.391102	0.37289				0.192346	0.280412
		0.507195	0.0131876				0.0595542	0.0947996
		0.411014	0.0983695				0.148388	0.138761
		0.545158	0.386616				0.128953	0.044961
		0.479061	0.45415				0.0548372	0.0771145
		0.442393	0.156685				0.165376	0.284319
		0.405233	0.432474				0.0856131	0.275161
		0.250774	0.128467					0.0280772
		0.152448	0.159398					0.18658
		0.447568	0.184454					0.249552
		0.414618	0.199176					0.277653
		0.128041	0.305768					0.0343096
		0.611997	0.196616					0.26365
		0.467831	0.347167					0.0716797
		0.140013	0.416023					0.225787
		0.00787641	0.178471					0.368276
		0.110049	0.0270107					0.038483
		0.0745453	0.171564					0.217668
		0.4024	0.244427					0.249997
		0.379138	0.0881612					0.0404141
		0.454747	0.374493					0.171901
		0.0660764	0.1956					0.221383
		0.400241	0.0438383					0.18645
		0.468873	0.411198					0.209249
		0.115434	0.0131668					0.03717
		0.453066	0.495978					0.0544921
		0.519094	0.0848452					0.0682318
		0.520108	0.0923187					0.191077
		0.564101	0.00225777					0.0786953
		0.315245	0.0369104					0.0261452
		0.435257	0.332912					0.22829
		0.227802	0.189422					0.0389147
		0.0775052	0.361192					0.0668986
		0.135977	0.30212					0.266278
		0.108995	0.334222					0.0321278
		0.38415	0.367115					0.0114232
		0.132534	0.20327					0.368922
		0.442002	0.400503					0.148292
		0.460918	0.364149					0.090124
		0.179572	0.22459					0.263836
		0.548121	0.0424273					0.0800224
		0.32337	0.125554					0.127262
		0.170236	0.305931					0.0466356
		0.649306	0.113204					0.0197677
		0.281401	0.476002					0.182986
		0.393385	0.233448					0.145476
		0.418241	0.349024					0.21146
		0.228031	0.333909					0.16938
		0.31664	0.0724549					0.188459
		0.416941	0.447575					0.132125
		0.328446	0.122746					0.182679
		0.462637	0.288963					0.0320903
		0.252792	0.106557					0.0295516
		0.292666	0.263042					0.0428768
		0.212916	0.251204					0.234943
		0.235085	0.0671532					0.14766
		0.433375	0.00589503					0.123525
		0.308536	0.348009					0.330105
		0.487584	0.332188					0.106259
		0.396129	0.186031					0.0700588
		0.368235	0.104565					0.0534708
		0.330178	0.339203					0.0816979
		0.0356398	0.0168743					0.289795
		0.16446	0.383886					0.0629183
		0.334611	0.220486					0.0839113
		0.433961	0.333252					0.235298
		0.353627	0.314072					0.401402
		0.444533	0.0379369					0.00659269
		0.0900796	0.187713					0.227375
		0.356699	0.402931					0.388779
		0.336069	0.0212147					0.137414
		0.473556	0.182614					0.0381916
		0.456724	0.26664					0.0117859
		0.365574	0.446771					0.0438203
		0.486906	0.319121					0.222497
		0.424752	0.156288					0.0910375
		0.355755	0.0150802					0.0116754
		0.512472	0.271429					0.151013
		0.138733	0.409027					0.0865245
		0.0960505	0.0972897					0.119389
		0.345035	0.133675					0.114614
		0.0578139	0.0512151					0.256502
		0.261493	0.257667					0.135861
		0.531784	0.0500178					0.200482
		0.164186	0.0107651					0.0554463
		0.245101	0.488752					0.166888
		0.45569	0.0932687					0.033264
		0.0172555	0.35886					0.0847724
		0.153467	0.17001					0.391533
		0.0954458	0.0228908					0.146169
		0.0211188	0.0508531					0.0875242
		0.107356	0.483852					0.0874262
		0.322343	0.0748483					0.110635
		0.066431	0.332205					0.0393662
		0.303022	0.0978562					0.176194
		0.38119	0.435687					0.0337934
		0.377525	0.128662					0.00840999
		0.050465	0.44882					0.114694
		0.0583362	0.222534					0.112299
		0.0790562	0.432013					0.0603431
		0.2887	0.417535					0.0646744
		0.171202	0.141794					0.0031048
		0.609063	0.0682019					0.0253235
		0.112433	0.0718446					0.0640611
		0.664604	0.18169					0.029555
		0.514262	0.340641					0.0892585
		0.402866	0.17583					0.0366324
		0.500601	0.461863					0.0130807
		0.425625	0.0234596					5.5508e-05
		0.163429	0.423663					0.0468069
		0.23983	0.384858					0.0631114
		0.337561	0.197732					0.0535756
		0.36172	0.400395					0.0735619
		0.438644	0.0469806					0.0525802
		0.300886	0.188522					0.0581827
		0.581431	0.457227					0.043056
		0.549411	0.179994					0.023277
		0.406399	0.415794					0.0978871
		0.310372	0.26381					0.00824481
		0.248246	0.0481232					0.0214815
		0.49168	0.0610829					0.0418158
		0.00140039	0.137078					0.100766
		0.0782522	0.481139					0.02302
		0.281063	0.257701					0.071645
		0.370849	0.315367					0.017619
		0.497399	0.0701196					0.013202
		0.518717	0.250638					0.00379651
		0.534234	0.101642					0.0327468
		0.490795	0.0499047					0.031434
		0.478748	0.154651					0.0990701
		0.360546	0.33938					0.0688813
		0.23968	0.357569					0.123187
		0.229483	0.187584					0.0703557
		0.524951	0.330965					0.0205043
		0.510328	0.384723					0.0226129
		0.368231	0.0117474					0.0616554
		0.376821	0.0358593					0.0875679
		0.196539	0.36431					0.0208573
		0.247061	0.0483491					0.00791655
		0.449423	0.240334					0.00698807
		0.529063	0.335116					0.0203879
		0.241682	0.243641					0.0421112
		0.273844	0.053087					0.0320104
		0.182464	0.393497					0.00695284
		0.37538	0.157113					0.027889
		0.355449	0.369207					0.0652387
		0.271479	0.310111					0.0514024
		0.0730454	0.281123					0.0553088
		0.325085	0.319389					0.0775379
		0.23218	0.0443485					0.0749983
		0.26548	0.283176					0.0220839
		0.113574	0.0540005					0.0128348
		0.303277	0.34093					0.0209071
		0.541661	0.0201684					0.108035
		0.119808	0.109153					0.147526
		0.326542	0.035619					0.0365577
		0.404519	0.347288					0.0685368
		0.325733	0.198059					0.0367333
		0.134356	0.412952					0.0197409
		0.0540939	0.100828					0.0515526
		0.353244	0.403994					0.0232641
		0.544847	0.279078					0.0730788
		0.00816072	0.177527					0.0226853
		0.133669	0.103448					0.0286002
		0.427384	0.382011					0.0364531
		0.157006	0.471311					0.0459679
		0.0554011	0.367053					0.0483245
		0.481063	0.352134					0.0604116
		0.259918	0.338136					0.0935356
		0.320112	0.36264					0.0854713
		0.159474	0.150661					0.00786678
		0.160771	0.440693					0.0648348
		0.373357	0.00421955					0.0991463
		0.00202643	0.102581					0.0539995
		0.404674	0.166845					0.104047
		0.0193974	0.16701					0.122155
		0.0886881	0.33742					0.113609
		0.291554	0.245966					0.0628933
		0.416489	0.32167					0.0371611
		0.199258	0.387283					0.0269163
		0.252157	0.240409					0.104509
		0.350083	0.317411					0.047321
		0.0822703	0.0399335					0.137342
		0.0559523	0.491353					0.0759024
		0.315776	0.129411					0.0262943
		0.284349	0.179067					0.0716821
		0.258796	0.343728					0.0315529
		0.430376	0.241751					0.0794622
		0.306447	0.13954					0.0160726
		0.124657	0.150102					0.0839502
		0.152459	0.319865					0.0157716
		0.528085	0.46696					0.0540619
		0.283715	0.461417					0.0428547
		0.0888268	0.404425					0.0561372
		0.260549	0.228425					0.0323806
		0.449641	0.190753					0.130326
		0.436131	0.330421					0.095405
		0.1263	0.00272408					0.0488176
		0.433582	0.00722152					0.0422034
		0.364935	0.114917					0.0904599
		0.152007	0.00598718					0.039457
		0.401158	0.405836					0.152083
		0.50362	0.162193					0.129597
		0.476483	0.249063					0.0385546
		0.499722	0.0394077					0.142635
		0.514501	0.0523081					0.119588
		0.208734	0.0541119					0.0711572
		0.00410604	0.197785					0.144394
		0.031105	0.379125					0.00378352
		0.449819	0.316936					0.0110074
		0.246626	0.0313227					0.0209368
		0.0205567	0.408185					0.144209
		0.28149	0.377222					0.163422
		0.197247	0.149236					0.0309462
		0.398512	0.118589					0.000205761
		0.397254	0.289252					0.218307
		0.405619	0.313345					0.183666
		0.400981	0.0538843					0.0463391
		0.347396	0.093803					0.0337018
		0.200371	0.0717185					0.0277124
		0.386536	0.261335					0.100053
		0.304754	0.136424					0.196318
		0.459973	0.319042					0.00971686
		0.0856893	0.134826					0.00256218
		0.522943	0.286701					0.0331827
		0.230231	0.169296					0.141057
		0.312102	0.190696					0.0620452
		0.304474	0.136017					0.0414691
		0.0211377	0.0105565					0.0150673
		0.372311	0.22476					0.04001
		0.293746	0.475935					0.0696866
		0.435576	0.0968073					0.0691028
		0.140631	0.00551461					0.0783494
		0.512454	0.0167017					0.0289692
		0.438371	0.101512					0.0236768
		0.316965	0.0640874					0.0256065
		0.235875	0.0309456					0.00787137
		0.381111	0.251071					0.0359969
		0.470465	0.155017					0.0446649
		0.0787969	0.238461					0.000962933
		0.345095	0.269625					0.114496
		0.126189	0.332546					0.167146
		0.519275	0.282414					0.0364594
		0.454139	0.101464					0.0391421
		0.0709466	0.264362					0.0576569
		0.0318937	0.221007					0.132002
		0.403764	0.0552919					0.0133912
		0.406338	0.0543049					0.0590985
		0.221452	0.341798					0.0338286
		0.0567103	0.19856					0.151357
		0.50997	0.229773					0.0532764
		0.624878	0.293309					0.023541
		0.0720875	0.402007					0.00340427
		0.307734	0.0767934					0.100364
		0.523888	0.398007					0.0897972
		0.266178	0.201395					0.0681029
		0.0404132	0.103883					0.104442
		0.192081	0.400419					0.079996
		0.424301	0.170509					0.207446
		0.0416584	0.173506					0.0737523
		0.200737	0.184549					0.165202
		0.138429	0.274962					0.161197
		0.114089	0.0965947					0.037266
		0.240148	0.324847					0.0994749
		0.379596	0.175797					0.0699497
		0.00455843	0.267095					0.0843235
		0.122064	0.211682					0.0700724
		0.511544	0.205195					0.167167
		0.252189	0.308154					0.0690472
		0.0934363	0.101162					0.313856
		0.0428138	0.387662					0.046226
		0.170956	0.159543					0.192276
		0.155694	0.10852					0.138244
		0.13139	0.0145863					0.0306468
		0.129747	0.405639					0.278048
		0.309914	0.224044					0.0898578
		0.444044	0.0715673					0.106775
		0.343588	0.0945747					0.26312
		0.477157	0.113214					0.116205
		0.246761	0.384158					0.177644
		0.432545	0.0641473					0.193073
		0.0157241	0.374555					0.00381134
		0.0967802	0.382081					0.190161
		0.37543	0.174537					0.12552
		0.346704	0.297059					0.0372156
		0.0175678	0.40782					0.156642
		0.482734	0.011209					0.00705422
		0.50243	0.200211					0.0490721
		0.169261	0.349647					0.101654
		0.309437	0.392461					0.190162
		0.489011	0.242689					0.0450352
		0.212235	0.110269					0.0660407
		0.254036	0.234303					0.131912
		0.436674	0.0903435					0.0766841
		0.289895	0.309198					0.276273
		0.120709	0.0967813					0.115876
		0.398625	0.0545585					0.14391
		0.251214	0.18419					0.138314
		0.201455	0.30738					0.0067426
		0.375897	0.404463					0.137706
		0.172032	0.118835					0.245843
		0.288425	0.129174					0.0688589
		0.317418	0.0840035					0.227622
		0.0989896	0.254385					0.381212
		0.352685	0.0944622					0.0350585
		0.407382	0.139628					0.0250939
		0.370584	0.313498					0.239564
		0.435097	0.158873					0.297156
		0.237284	0.137765					0.0375029
		0.43224	0.211035					0.26517
		0.124674	0.050972					0.140602
		0.493376	0.0339585					0.0572023
		0.138941	0.119511					0.0329256
		0.305525	0.127549					0.0367236
		0.0353994	0.493075					0.20933
		0.417759	0.193237					0.0588427
		0.227966	0.0016829					0.177909
		0.230471	0.295246					0.310553
		0.102072	0.236931					0.0338981
		0.0156849	0.374442					0.100933
		0.050798	0.348897					0.121143
		0.422232	0.433703					0.180079
		0.256762	0.444084					0.0890655
		0.137166	0.0957146					0.239252
		0.0683304	0.312557					0.316177
		0.196738	0.0183989					0.288003
		0.179948	0.298303					0.00882101
		0.25278	0.10612					0.0764364
		0.0531982	0.111224					0.373491
		0.0400151	0.0604377					0.253074
		0.205279	0.434459					0.109605
		0.0230471	0.193565					0.0349515
		0.36852	0.109371					0.115063
		0.141158	0.0219801					0.287821
		0.0512567	0.305672					0.04442
		0.303051	0.196621					0.235546
		0.126158	0.328932					0.10799
		0.166187	0.354871					0.0448735
		0.158886	0.147184					0.279679
		0.451602	0.240271					0.192143
		0.142728	0.224294					0.0891094
		0.463892	0.431607					0.0207708
		0.454186	0.388696					0.0469004
		0.364072	0.357699					0.162864
		0.582527	0.422832					0.143803
		0.299458	0.0371729					0.0687702
		0.0138026	0.263337					0.0246123
		0.371928	0.224967					0.361883
		0.222981	0.338732					0.0488628
		0.322901	0.315033					0.375121
		0.17327	0.0374302					0.0248484
		0.499004	0.0821429					0.102929
		0.0904515	0.0248491					0.323153
		0.185436	0.377317					0.0503307
		0.0355675	0.43827					0.128012
		0.41483	0.204888					0.0303272
		0.203239	0.333165					0.126687
		0.464871	0.427205					0.0512117
		0.382124	0.441854					0.291534
		0.222107	0.22835					0.176167
		0.450824	0.363433					0.149959
		0.244147	0.130234					0.262795
		0.340268	0.187996					0.191932
		0.0954049	0.0332543					0.219447
		0.447697	0.0432201					0.0295354
		0.431966	0.361854					0.0604422
		0.0982007	0.326966					0.208794
		0.382483	0.33146					0.0588957
		0.0686791	0.320815					0.237213
		0.189231	0.081818					0.143817
		0.393561	0.354176					0.0328846
		0.379261	0.292639					0.366202
		0.119658	0.189255					0.0107808
		0.526514	0.42947					0.133183
		0.115683	0.356158					0.180957
		0.367911	0.32256					0.0113464
		0.251383	0.429344					0.0137249
		0.292237	0.0363562					0.205082
		0.390808	0.387779					0.0358913
		0.623468	0.348773					0.0350881
		0.403675	0.0540791					0.14665
		0.554977	0.375304					0.0880461
		0.0570559	0.200701					0.143802
		0.203831	0.548636					0.0403093
		0.425692	0.20241					0.0541955
		0.244846	0.416245					0.172172
		0.315477	0.229391					0.116742
		0.00989526	0.11958					0.0995234
		0.312078	0.217565					0.0144069
		0.0677738	0.336391					0.0645634
		0.199008	0.478301					0.054695
		0.501091	0.405782					0.0764325
		0.0433578	0.323144					0.00819989
		0.508863	0.128126					0.019056
		0.504224	0.437451					0.00649384
		0.434333	0.141731					0.0234793
		0.0669834	0.291754					0.0540573
		0.180907	0.233711					0.0304584
		0.525918	0.30626					0.0110976
			0.164636					0.0948905
			0.432636					0.0280183
			0.148438					0.0860245
			0.029446					0.0500662
			0.207015					0.123965
			0.340995					0.168179
			0.421544					0.0477159
			0.206125					0.0144785
			0.010431					0.0839638
			0.00632378					0.0198244
			0.0499961					0.0096181
			0.194724					0.122538
			0.231859					0.0395361
			0.213855					0.121418
			0.354945					0.0287322
			0.402597					0.108525
			0.492096					0.0402093
			0.0111133					0.110334
			0.131377					0.0891546
			0.0112418					0.149757
			0.189808					0.080022
			0.113267					0.00855835
			0.470618					0.0594741
			0.401474					0.0284655
			0.00965424					0.0461537
			0.45813					0.100236
			0.178731					0.070657
			0.0229259					0.131959
			0.234487					0.0391273
			0.274059					0.172918
			0.00912266					0.0403821
			0.332492					0.0247381
			0.0968165					0.0354346
			0.197148					0.039467
			0.12457					0.0728814
			0.261174					0.00333038
			0.188259					0.0715426
			0.0822199					0.201726
			0.225289					0.0604856
			0.436468					0.0441625
			0.291205					0.0502354
			0.283649					0.215041
			0.0205007					0.197228
			0.333379					0.0179709
			0.415624					0.114791
			0.349093					0.120324
			0.356934					0.048436
			0.173609					0.169968
			0.271306					0.109105
			0.212793					0.0112405
			0.348754					0.0613377
			0.0779973					0.0944082
			0.300963					0.138602
			0.141568					0.083938
			0.522515					0.216193
			0.0540873					0.105834
			0.272568					0.116767
			0.333079					0.172963
			0.203423					0.0851885
			0.124552					0.0548702
			0.37415					0.100309
			0.0577886					0.0207575
			0.2023					0.141524
			0.0406559					0.183715
			0.166109					0.125931
			0.331853					0.0392416
			0.1939					0.0166103
			0.419964					0.228725
			0.391462					0.124966
			0.422694					0.124662
			0.464344					0.0665966
			0.075746					0.0116135
			0.0454565					0.196749
			0.450321					0.182122
			0.0669786					0.167626
			0.110475					0.0684352
			0.441976					0.0614604
			0.31095					0.103496
			0.333569					0.0392283
			0.102751					0.0757243
			0.355379					0.0145508
			0.362974					0.103657
			0.149256					0.177879
			0.0393251					0.0639367
			0.391646					0.0161736
			0.304341					0.0239915
			0.352057					0.0258867
			0.220384					0.00866811
			0.210512					0.0139839
			0.415095					0.0177429
			0.39877					0.23122
			0.182296					0.0372534
			0.304092					0.0208229
			0.173464					0.146455
			0.00715932					0.17292
			0.365514					0.194152
			0.146102					0.0647696
			0.380237					0.0531568
			0.363622					0.031573
			0.414843					0.170141
			0.168091					0.144364
			0.180291					0.00352056
			0.12444					0.143959
			0.0427643					0.128395
			0.0426409					0.1418
			0.0451282					0.0339226
			0.108663					0.0837834
			0.000743411					0.15231
			0.168144					0.189595
			0.0188311					0.105335
			0.509066					0.0619676
			0.264468					0.0102715
			0.316607					0.0648387
			0.149308					0.055211
			0.488104					0.068156
			0.361409					0.0499619
			0.233218					0.0177108
			0.289232					0.212078
			0.292899					0.126506
			0.355615					0.20825
			0.205751					0.0469638
			0.125					0.0357684
			0.0254479					0.14831
			0.220415					0.0145649
			0.407161					0.130645
			0.161184					0.168028
			0.393925					0.0347718
			0.286964					0.0335058
			0.358607					0.010431
			0.214863					0.00535711
			0.0887683					0.0914227
			0.278676					0.168957
			0.217708					0.162329
			0.420211					0.107355
			0.196271					0.0079139
			0.162251					0.116989
			0.394602					0.147126
			0.131519					0.0831902
			0.212288					0.0373718
			0.226194					0.0395457
			0.177692					0.439018
			0.456854					0.0324678
			0.359121					0.348526
			0.466543					0.324537
			0.105698					0.124564
			0.0770799					0.281333
			0.000216252					0.0923225
			0.486791					0.330195
			0.182678					0.00101432
			0.118669					0.0632894
			0.0092728					0.332945
			0.12519					0.130227
			0.124731					0.0555961
			0.033614					0.0972341
			0.019438					0.402565
			0.434198					0.101334
			0.245261					0.0687716
			0.251336					0.124925
			0.397976					0.335796
			0.458026					0.51958
			0.00391238					0.0905503
			0.0878464					0.228843
			0.384944					0.223501
			0.0872914					0.296297
			0.428407					0.150504
			0.461781					0.217662
			0.208844					0.0666778
			0.275121					0.259591
			0.378021					0.0233827
			0.192887					0.162082
			0.208746					0.000536223
			0.428126					0.0879885
			0.333296					0.241308
			0.0426467					0.115776
			0.248242					0.0441955
			0.380547					0.0889159
			0.422944					0.182977
			0.0274571					0.1013
			0.185986					0.417176
			0.0642706					0.300986
			0.160619					0.000698348
			0.00714035					0.0779142
			0.25593					0.145544
			0.0295535					0.14598
			0.187222					0.0606678
			0.413121					0.258485
			0.48922					0.197302
			0.190055					0.293037
			0.09735					0.248992
			0.180069					0.0629757
			0.373173					0.0727903
			0.0806379					0.539548
			0.0212417					0.119221
			0.389508					0.0441126
			0.301648					0.1576
			0.184525					0.226175
			0.477243					0.04173
			0.303468					0.00884952
			0.155601					0.362016
			0.305362					0.126224
			0.0337644					0.110061
			0.0929893					0.250558
			0.11882					0.326757
			0.283513					0.438262
			0.347943					0.121017
			0.0368444					0.266684
			0.348435					0.0410799
			0.36741					0.208828
			0.347866					0.123152
			0.429135					0.11592
			0.0231823					0.0569767
			0.251333					0.270732
			0.0767384					0.0140502
			0.197642					0.222423
			0.368539					0.0972659
			0.0359554					0.0535964
			0.217378					0.098157
			0.191915					0.0352633
			0.486416					0.0199534
			0.423297					0.013236
			0.13899					0.173791
			0.328545					0.255607
			0.314902					0.150145
			0.181214					0.211884
			0.126489					0.080522
			0.0190117					0.185169
			0.314844					0.0459725
			0.368755					0.250615
			0.280609					0.0128245
			0.24224					0.168535
			0.0946515					0.282758
			0.147518					0.0515573
			0.37926					0.198554
			0.157988					0.207784
			0.192882					0.102462
			0.340589					0.111831
			0.429854					0.231512
			0.206278					0.180069
			0.42719					0.104499
			0.106297					0.0476336
			0.304852					0.0766159
			0.0711138					0.189753
			0.221699					0.0434127
			0.424767					0.228264
			0.114281					0.103172
			0.47891					0.223008
			0.0974105					0.0938804
			0.0195469					0.0143239
			0.35792					0.0027365
			0.387056					0.0817047
			0.283521					0.0509225
			0.100165					0.0351523
			0.20492					0.214628
			0.375631					0.0687888
			0.160096					0.0128506
			0.248693					0.0504539
			0.372008					0.148671
			0.186194					0.0507136
			0.105319					0.0779859
			0.369734					0.0638031
			0.137387					0.0548869
			0.0973931					0.0228483
			0.244103					0.153169
			0.194314					0.18432
			0.353222					0.0831895
			0.169704					0.158062
			0.259999					0.250481
			0.348555					0.110731
			0.0418497					0.155302
			0.277309					0.216855
			0.0139204					0.00521541
			0.181553					0.0881773
			0.39843					0.118177
			0.0865665					0.0317957
			0.218398					0.19929
			0.480901					0.0670125
			0.0307692					0.0572497
			0.131605					0.0548136
			0.293961					0.127328
			0.439698					0.0279708
			0.124605					0.00977823
			0.313005					0.11539
			0.204354					0.19611
			0.394245					0.0194818
			0.041715					0.0166513
			0.31636					0.165665
			0.285325					0.0214224
			0.33779					0.205435
			0.0851064					0.199348
			0.376254					0.205175
			0.207805					0.217149
			0.20593					0.0167009
			0.195483					0.0661239
			0.27356					0.0802076
			0.161484					0.194941
			0.15992					0.260789
			0.146308					0.0915832
			0.340566					0.0761618
			0.231534					0.0770746
			0.378838					0.00880959
			0.277041					0.14219
			0.349465					0.0565013
			0.162915					0.0957337
			0.00500345					0.0180377
			0.147626					0.164259
			0.360178					0.106709
			0.0117202					0.197308
			0.134438					0.0320983
			0.205911					0.104273
			0.355771					0.0381401
			0.235131					0.0864688
			0.463522					0.0883219
			0.0557019					0.22577
			0.171881					0.189951
			0.366977					0.0640281
			0.207078					0.211926
			0.24407					0.00619463
			0.401412					0.144196
			0.0877989					0.147475
			0.376198					0.125857
			0.443516					0.154412
			0.293055					0.0845352
			0.364137					0.177807
			0.380904					0.0682333
			0.27527					0.12588
			0.207573					0.117
			0.251101					0.0992662
			0.0543171					0.0957333
			0.312852					0.190618
			0.0859001					0.0472391
			0.189458					0.141171
			0.35522					0.0550135
			0.4944					0.112817
			0.111773					0.0533126
			0.29125					0.0192483
			0.116777					0.077119
			0.477761					0.078966
			0.341804					0.0978009
			0.41964					0.152994
			0.0122935					0.202478
			0.360003					0.184539
			0.21934					0.194559
			0.229924					0.0794352
			0.0204742					0.117846
			0.38021					0.116031
			0.201025					0.159248
			0.438255					0.155022
			0.0434961					0.00973119
			0.235146					0.0167664
			0.436238					0.0545896
			0.139558					0.093092
			0.417687					0.271472
			0.338348					0.160203
			0.454808					0.208446
			0.385785					0.154706
			0.0441978					0.144562
			0.167866					0.0218766
			0.329049					0.287803
			0.243485					0.190777
			0.250437					0.00763364
			0.309935					0.0695447
			0.34136					0.186399
			0.396964					0.00789509
			0.281327					0.163684
			0.472942					0.0352184
			0.00508768					0.0792978
			0.221057					0.16023
			0.1714					0.179085
			0.357496					0.197549
			0.255895					0.0554809
			0.294424					0.0769952
			0.0694874					0.244915
			0.386892					0.0566153
			0.049276					0.0488693
			0.438049					0.00187953
			0.22972					0.0068837
			0.251045					0.121153
			0.194738					0.128769
			0.368808					0.0948462
			0.391182					0.0191506
			0.035659					0.0648894
			0.201422					0.147996
			0.31983					0.0307918
			0.00735794					0.0805426
			0.220148					0.0514523
			0.450105					0.0730471
			0.343067					0.233533
			0.39819					0.0664524
			0.202396					0.295016
			0.460079					0.158683
			0.119669					0.236272
			0.155951					0.0892327
			0.16279					0.250143
			0.0108029					0.190493
			0.1015					0.0286262
			0.367591					0.0104746
			0.356804					0.163561
			0.417629					0.139704
			0.0797765					0.0100511
			0.340204					0.0921077
			0.411494					0.111369
			0.146891					0.130191
			0.364086					0.0291619
			0.35023					0.00324413
			0.464432					0.000430686
			0.162674					0.0533335
			0.140543					0.272216
			0.311993					0.0109409
			0.482052					0.163037
			0.438357					0.349539
			0.374347					0.257402
			0.491229					0.180002
			0.453747					0.0483148
			0.294818					0.0399584
			0.470972					0.0840585
			0.477884					0.061439
			0.0338779					0.000750967
			0.18545					0.24902
			0.431247					0.191176
			0.34881					0.143455
			0.354133					0.0873996
			0.42091					0.29185
			0.364857					0.224864
			0.104795					0.166092
			0.0060248					0.0477008
			0.0896815					0.0975133
			0.445212					0.0379594
			0.221481					0.283588
			0.413717					0.0662102
			0.501551					0.00391887
			0.268567					0.0515424
			0.520701					0.0504075
			0.314249					0.00837975
			0.0298978					0.0170601
			0.0967662					0.02212
			0.37403					0.216608
			0.319157					0.0195197
			0.444467					0.200971
			0.573258					0.105207
			0.390786					0.0116216
			0.439694					0.0813474
			0.433123					0.120905
			0.458431					0.0706454
			0.353225					0.116077
			0.519627					0.064435
			0.418579					0.0578105
			0.401651					0.0510755
			0.193177					0.128381
			0.399989					0.0870482
			0.197063					0.0553053
			0.537096					0.0386793
			0.358206					0.163241
			0.184342					0.11286
			0.407567					0.0246559
			0.428048					0.124805
			0.157262					0.0933382
			0.00155009					0.171739
			0.362355					0.18149
			0.446011					0.0434002
			0.000362906					0.0084346
			0.154734					0.0374344
			0.0327224					0.0446478
			0.271376					0.0964774
			0.0572539					0.069204
			0.459906					0.116852
			0.456834					0.0640266
			0.286438					0.121009
			0.484683					0.156847
			0.341963					0.15635
			0.373194					0.272013
			0.411865					0.0066307
			0.442371					0.102199
			0.504661					0.0631652
			0.402319					0.223066
			0.559542					0.10621
			0.46109					0.105245
			0.258975					0.114891
			0.33095					0.167408
			0.111208					0.176594
			0.260546					0.0488057
			0.469168					0.209115
			0.355234					0.350263
			0.0770821					0.219618
			0.429191					0.199218
			0.275045					0.0662542
			0.284452					0.0419704
			0.413355					0.121571
			0.454201					0.238246
			0.311706					0.00181207
			0.164296					0.185196
			0.427599					0.161545
			0.510658					0.0659312
			0.449375					0.0608756
			0.44682					0.173247
			0.358192					0.277055
			0.516158					0.150079
			0.402316					0.072369
			0.371279					0.0574261
			0.256857					0.00949885
			0.163115					0.0158425
			0.357281					0.0180347
			0.102745					0.31367
			0.0562564					0.0977167
			0.313031					0.126237
			0.440707					0.190399
			0.505183					0.366458
			0.422532					0.161621
			0.0452361					0.299506
			0.139726					0.149909
			0.461529					0.190201
			0.35846					0.206907
			0.181503					0.325311
			0.218716					0.0938918
			0.0403076					0.0646779
			0.121922					0.125073
			0.476286					0.134613
			0.485246					0.0498137
			0.20425					0.283105
			0.124611					0.298615
			0.400715					0.0367534
			0.231078					0.165188
			0.253426					0.254896
			0.106798					0.0191599
			0.184702					0.27278
			0.428941					0.337029
			0.0361554					0.0228888
			0.356941					0.265044
			0.322986					0.079073
			0.0421262					0.200618
			0.514579					0.374955
			0.0435548					0.0346294
			0.280036					0.0573872
			0.470895					0.324817
			0.36665					0.0955844
			0.434757					0.338785
			0.377519					0.22101
			0.21042					0.0328015
			0.368444					0.344232
			0.155752					0.256619
			0.28772					0.0557363
			0.437979					0.0395966
			0.368584					0.0131919
			0.39575					0.0307501
			0.234592					0.0856818
			0.35435					0.275422
			0.0426583					0.0357132
			0.417043					0.281253
			0.479389					0.328745
			0.339437					0.0971164
			0.0245532					0.174807
			0.227729					0.304736
			0.0728102					0.075577
			0.0668508					0.0315462
			0.493307					0.0780168
			0.0165917					0.0340182
			0.52933					0.0612261
			0.177457					0.0345728
			0.517577					0.121199
			0.376607					0.178592
			0.419236					0.15489
			0.366938					0.297843
			0.38471					0.0631787
			0.476387					0.19422
			0.24794					0.282316
			0.174227					0.0172235
			0.315782					0.137903
			0.421872					0.155878
			0.20147					0.22228
			0.245121					0.0350233
			0.362873					0.255035
			0.336188					0.0440148
			0.132744					0.130139
			0.509635					0.229631
			0.566209					0.0661348
			0.458905					0.140854
			0.102103					0.200123
			0.410842					0.288144
			0.409318					0.123207
			0.362616					0.0147852
			0.14526					0.0488975
			0.217571					0.219508
			0.21254					0.10733
			0.333779					0.00135452
			0.11332					0.322186
			0.256633					0.30864
			0.116673					0.024942
			0.106957					0.151172
			0.553996					0.125136
			0.46776					0.0722903
			0.00990806					0.0372574
			0.429943					0.0275656
			0.501232					0.0690365
			0.346248					0.250994
			0.235974					0.0999825
			0.269092					0.175922
			0.433892					0.103383
			0.369242					0.0743291
			0.04965					0.0385533
			0.337189					0.0850201
			0.32237					0.0751666
			0.346982					0.0538676
			0.341051					0.281381
			0.379773					0.269907
			0.451561					0.122971
			0.0789859					0.0725912
			0.409594					0.300489
			0.413098					0.0110404
			0.322899					0.142491
			0.470396					0.240515
			0.287947					0.0113966
			0.527301					0.182066
			0.102649					0.0765098
			0.460714					0.0117773
			0.303344					0.0112518
			0.39849					0.129985
			0.377235					0.126008
			0.440095					0.00861096
			0.323803					0.024468
			0.483551					0.114346
			0.193249					0.0704187
			0.168284					0.0261658
			0.400409					0.0749306
			0.477773					0.0106856
			0.304503					0.0231013
			0.102684					0.0271213
			0.482538					0.0656561
			0.326539					0.0940204
			0.50513					0.0583017
			0.456423					0.0608921
			0.432129					0.0313272
			0.414343					0.0733453
			0.112941					0.102615
			0.481257					0.122479
			0.0851699					0.0408523
			0.400265					0.0800017
			0.394338					0.090702
			0.355209					0.102377
			0.416741					0.178192
			0.509019					0.109378
			0.106643					0.0488413
			0.00608164					0.0134541
			0.45736					0.0188659
			0.226246					0.0987086
			0.101735					0.0502399
			0.34834					0.106657
			0.262849					0.0808463
			0.390811					0.0677054
			0.364972					0.1205
			0.399453					0.0280881
			0.344129					0.00942402
			0.0754914					0.0574573
			0.37298					0.124703
			0.132352					0.163839
			0.398243					0.137323
			0.0208525					0.0760482
			0.124702					0.0284922
			0.467033					0.0144575
			0.329307					0.125003
			0.0731299					0.0674379
			0.570636					0.0379533
			0.131913					0.120639
			0.368123					0.105979
			0.00572953					0.138404
			0.325876					0.127343
			0.18501					0.143844
			0.381678					0.0214923
			0.0990874					0.105317
			0.241316					0.0885998
			0.302993					0.0413928
			0.210443					0.115805
			0.524967					0.132312
			0.11977					0.0603944
			0.377207					0.0765515
			0.23927					0.114134
			0.420336					0.0494573
			0.215657					0.0295662
			0.120924					0.0163755
			0.174129					0.02921
			0.316765					0.0919591
			0.479149					0.0638259
			0.0609999					0.00296826
			0.42509					0.0633307
			0.348328					0.00614271
			0.258265					0.0644005
			0.472669					0.0438088
			0.390785					0.148936
			0.304482					0.0734144
			0.0745103					0.0284573
			0.514955					0.0508722
			0.134674					0.164056
			0.268119					0.0422885
			0.428301					0.0460932
			0.115985					0.0852524
			0.0790057					0.0361858
			0.321728					0.0185713
			0.405563					0.0521442
			0.27636					0.0784888
			0.535129					0.167475
			0.0249195					0.0134143
			0.439451					0.0279853
			0.331833					0.0435382
			0.463421					0.12495
			0.479834					0.107749
			0.413633					0.0161147
			0.0213107					0.0225107
			0.112385					0.058994
			0.31246					0.0521676
			0.336083					0.0478758
			0.424706					0.170084
			0.362961					0.0325803
			0.441301					0.0408261
			0.121728					0.0346663
			0.321968					0.0360096
			0.0417397					0.129919
			0.36215					0.0443131
			0.342611					0.111877
			0.0900569					0.0459061
			0.101777					0.0820593
			0.497906					0.0274964
			0.232866					0.0729475
			0.384948					0.0201579
			0.48902					0.0962435
			0.395776					0.0822227
			0.208742					0.0277448
			0.123675					0.0231164
			0.159127					0.00875584
			0.554712					0.139029
			0.316415					0.0332428
			0.416245					0.00813917
			0.0637968					0.0136892
			0.411652					0.043431
			0.426361					0.0140971
			0.248656					0.112662
			0.528852					0.13075
			0.450567					0.00944917
			0.162188					0.0630606
			0.515646					0.0586113
			0.281654					0.0172524
			0.0347665					0.00777351
			0.322024					0.126019
			0.423236					0.128946
			0.425207					0.00275977
			0.286473					0.0328415
			0.508577					0.160775
			0.065201					0.031725
			0.477467					0.131216
			0.423653					0.0327763
			0.457983					0.000494924
			0.268668					0.0673556
			0.584677					0.0474294
			0.24094					0.205482
			0.223018					0.136654
			0.424709					0.0640395
			0.325049					0.133885
			0.0863537					0.0611375
			0.440939					0.0436486
			0.231198					0.06325
			0.363858					0.0437399
			0.327272					0.00233503
			0.492046					0.0350531
			0.416151					0.0366627
			0.321369					0.167137
			0.267162					0.209465
			0.243996					0.025462
			0.451142					0.0781237
			0.128768					0.0210186
			0.161122					0.00266208
			0.292022					0.117179
			0.155467					0.075322
			0.404658					0.0570959
			0.340254					0.148207
			0.482308					0.154019
			0.091727					0.0423425
			0.456307					0.00671027
			0.430567					0.0533176
			0.470868					0.0351745
			0.328107					0.00472786
			0.372197					0.128704
			0.301739					0.0629353
			0.22427					0.0235308
			0.210735					0.202046
			0.417151					0.266077
			0.496932					0.096713
			0.190452					0.156491
			0.176805					0.0150573
			0.123115					0.0929825
			0.441793					0.0560268
			0.0180954					0.0462152
			0.395337					0.0323291
			0.103912					0.152411
			0.301497					0.105411
			0.120184					0.00838388
			0.427162					0.0992003
			0.463118					0.113523
			0.461356					0.135785
			0.505336					0.149307
			0.0941968					0.108808
			0.357066					0.0747679
			0.300792					0.0419636
			0.0563528					0.115946
			0.49043					0.0174965
			0.502054					0.0762417
			0.324535					0.0979008
			0.274148					0.0685559
			0.295841					0.0372813
			0.284741					0.0387271
			0.0782451					0.00427738
			0.47452					0.0693549
			0.0594732					0.0463658
			0.447237					0.0404147
			0.0552374					0.00369867
			0.214413					0.00070264
			0.287227					0.043677
			0.155415					0.0506073
			0.244306					0.0994263
			0.437981					0.0697879
			0.00339149					0.0767777
			0.221612					0.118042
			0.498407					0.0108199
			0.529778					0.0483141
			0.316897					0.0781138
			0.214694					0.05658
			0.404249					0.112757
			0.390886					0.125602
			0.323694					0.0579535
			0.396353					0.226093
			0.313897					0.10687
			0.197949					0.26493
			0.146109					0.0600058
			0.196299					0.0677622
			0.416821					0.0513576
			0.411989					0.0839909
			0.308048					0.0941641
			0.362995					0.128237
			0.130694					0.147351
			0.347522					0.0643156
			0.135921					0.415745
			0.451706					0.180984
			0.38181					0.0540251
			0.407629					0.0270138
			0.354475					0.138074
			0.432862					0.0382002
			0.422355					0.0380068
			0.0314417					0.0732057
			0.43859					0.0748836
			0.0083535					0.0938888
			0.0282919					0.140903
			0.319286					0.176385
			0.390139					0.104973
			0.342704					0.214145
			0.352268					0.078476
			0.23329					0.164642
			0.414509					0.126295
			0.257937					0.266229
			0.420044					0.00776922
			0.431283					0.104026
			0.302852					0.0912712
			0.492471					0.161653
			0.268261					0.336262
			0.045999					0.0520072
			0.390565					0.0296616
			0.450898					0.120346
			0.119684					0.299232
			0.404078					0.126741
			0.245909					0.108791
			0.442799					0.119434
			0.540815					0.0443399
			0.348706					0.402989
			0.163828					0.0195335
			0.175907					0.100044
			0.437228					0.122974
			0.282023					0.00663767
			0.425223					0.0244997
			0.38101					0.0218625
			0.254401					0.021214
			0.296118					0.00501806
			0.500301					0.154575
			0.332551					0.159839
			0.106951					0.02734
			0.622811					0.124879
			0.443388					0.208751
			0.157557					0.0406442
			0.365125					0.106466
			0.399395					0.218409
			0.110394					0.183187
			0.401697					0.0833112
			0.474244					0.106158
			0.304187					0.0265149
			0.137589					0.131397
			0.501293					0.0967433
			0.433711					0.355483
			0.304262					0.10908
			0.290017					0.465469
			0.443229					0.0329738
			0.31443					0.302896
			0.215191					0.0406802
			0.355179					0.131783
			0.266598					0.00330999
			0.497764					0.378576
			0.217301					0.0911235
			0.325063					0.114281
			0.438951					0.280792
			0.398108					0.301431
			0.267103					0.0769073
			0.432739					0.386207
			0.0393792					0.366507
			0.141435					0.288109
			0.431083					0.0888191
			0.121911					0.13424
			0.195723					0.177035
			0.000515963					0.127243
			0.529894					0.0373326
			0.310131					0.0998525
			0.287497					0.133604
			0.375822					0.234849
			0.367302					0.250187
			0.353857					0.279173
			0.176867					0.192013
			0.487995					0.100303
			0.251664					0.0201504
			0.468837					0.215166
			0.547953					0.0624877
			0.472878					0.139421
			0.441031					0.0936499
			0.300142					0.0637064
			0.347375					0.190843
			0.131251					0.0367217
			0.421707					0.275309
			0.512955					0.195703
			0.510718					0.134093
			0.425202					0.120383
			0.148043					0.0865962
			0.548628					0.0209862
			0.147655					0.0210411
			0.470676					0.13568
			0.303713					0.0114372
			0.467339					0.0492244
			0.0821368					0.00376833
			0.132628					0.178771
			0.161062					0.0810688
			0.332531					0.256015
			0.316236					0.0600391
			0.347868					0.319643
			0.414041					0.169458
			0.405232					0.182044
			0.174964					0.0671802
			0.370934					0.0630928
			0.189294					0.0995358
			0.472897					0.191822
			0.0571094					0.00242181
			0.575685					0.192606
			0.373715					0.290499
			0.294262					0.065076
			0.181034					0.0742347
			0.443893					0.184192
			0.412595					0.327096
			0.163561					0.00818718
			0.119346					0.0606947
			0.346489					0.103809
			0.253217					0.309291
			0.258873					0.370987
			0.0167722					0.114957
			0.0789336					0.0816351
			0.00483474					0.0541077
			0.229023					0.0717812
			0.415174					0.0534875
			0.214882					0.225073
			0.216491					0.0578659
			0.205446					0.122739
			0.403404					0.0153923
			0.462225					0.0175469
			0.0282924					0.212313
			0.224414					0.00113475
			0.0638599					0.129705
			0.48284					0.028927
			0.37336					0.0901007
			0.261043					0.00923102
			0.252983					0.155436
			0.0439253					0.0172597
			0.142155					0.283219
			0.415512					0.0191256
			0.416618					0.133632
			0.422003					0.164713
			0.317358					0.195143
			0.130549					0.115088
			0.316508					0.0612265
			0.384915					0.396318
			0.461779					0.167043
			0.468026					0.0178702
			0.147767					0.113452
			0.00341244					0.207493
			0.522222					0.141123
			0.111299					0.0935436
			0.258609					0.087285
			0.334165					0.116703
			0.214983					0.0345361
			0.365069					0.144295
			0.222041					0.0853774
			0.292409					0.131641
			0.488415					0.170488
			0.399741					0.00391137
			0.390999					0.0872479
			0.0680941					0.0345642
			0.508979					0.044535
			0.285842					0.0144221
			0.133761					0.0518294
			0.39727					0.015198
			0.38827					0.132705
			0.337798					0.137845
			0.231542					0.127948
			0.31357					0.281966
			0.309048					0.15887
			0.41946					0.178817
			0.101538					0.196612
			0.427102					0.133575
			0.282812					0.0907583
			0.195616					0.0623278
			0.355412					0.0726702
			0.491686					0.0840957
			0.152539					0.136737
			0.440046					0.0647815
			0.296263					0.277685
			0.0136251					0.0526089
			0.341893					0.311326
			0.172834					0.23819
			0.38225					0.0682001
			0.379805					0.0702182
			0.281971					0.0488589
			0.0423888					0.0876686
			0.409134					0.0641461
			0.150506					0.0742472
			0.30835					0.243454
			0.215898					0.0317244
			0.206201					0.0465996
			0.380769					0.107477
			0.404485					0.143797
			0.095615					0.0970975
			0.377128					0.187757
			0.00723768					0.0331935
			0.137294					0.146976
			0.16503					0.139478
			0.0535438					0.258036
			0.374963					0.262973
			0.341458					0.0389841
			0.466023					0.0769528
			0.242791					0.0246974
			0.290632					0.262357
			0.46259					0.284271
			0.168179					0.0828878
			0.0252933					0.0102475
			0.0244384					0.0907333
			0.491198					0.046085
			0.391533					0.0725173
			0.424561					0.155017
			0.558441					0.102644
			0.204047					0.0600886
			0.345632					0.0809013
			0.118936					0.238799
			0.191805					0.110699
			0.0415225					0.0491878
			0.441112					0.124516
			0.107332					0.122718
			0.230056					0.163139
			0.0136959					0.0644546
			0.157984					0.0165545
			0.560336					0.313233
			0.347767					0.267733
			0.0748657					0.010108
			0.0966808					0.072414
			0.467913					0.324887
			0.406511					0.0858842
			0.390128					0.111299
			0.145835					0.207775
			0.405723					0.167199
			0.197152					0.224727
			0.333165					0.160877
			0.428692					0.0183516
			0.342165					0.105223
			0.021059					0.147533
			0.343814					0.0531509
			0.170358					0.0310542
			0.451343					0.274295
			0.559989					0.0561138
			0.062213					0.25216
			0.484351					0.0457094
			0.309517					0.218562
			0.279144					0.0146768
			0.0254312					0.156891
			0.203209					0.0952328
			0.222773					0.123654
			0.40202					0.0568327
			0.0803952					0.142604
			0.189976					0.0924471
			0.440547					0.012079
			0.0914813					0.0552274
			0.435725					0.125675
			0.00597421					0.178949
			0.466237					0.0234187
			0.281842					0.0495846
			0.00979884					0.100148
			0.465607					0.0982322
			0.332119					0.0511351
			0.131254					0.111515
			0.324929					0.042483
			0.142223					0.0350549
			0.517291					0.153304
			0.46317					0.00913115
			0.220521					0.0882626
			0.102272					0.00549772
			0.486626					0.0904495
			0.480227					0.108484
			0.446884					0.12069
			0.246338					0.0538749
			0.00731887					0.15796
			0.275247					0.158666
			0.207964					0.0901965
			0.279573					0.0829241
			0.0846372					0.153212
			0.180534					0.184611
			0.316648					0.17193
			0.346195					0.0380042
			0.0774387					0.151063
			0.0144033					0.0815473
			0.4473					0.0393599
			0.330626					0.00248251
			0.360867					0.0362345
			0.432248					0.0798921
			0.31937					0.0398953
			0.134174					0.0521074
			0.538639					0.043414
			0.441244					0.10752
			0.429125					0.110282
			0.00940357					0.225832
			0.273883					0.116252
			0.39751					0.132211
			0.146036					0.104284
			0.237261					0.0722383
			0.493189					0.0870965
			0.229148					0.0876617
			0.135293					0.0706853
			0.177786					0.039104
			0.458889					0.0176796
			0.120852					0.0023253
			0.270445					0.0813167
			0.352847					0.161533
			0.299816					0.141974
			0.246797					0.227198
			0.205696					0.0764569
			0.4502					0.0343522
			0.28323					0.123578
			0.297237					0.00500288
			0.539808					0.0246058
			0.0422441					0.233378
			0.429384					0.0766296
			0.0431652					0.2397
			0.117203					0.175848
			0.367876					0.0928901
			0.516551					0.12847
			0.431082					0.0325149
			0.344396					0.0671304
			0.0497807					0.0692108
			0.254958					0.0425322
			0.112046					0.255287
			0.401187					0.0997203
			0.481739					0.145225
			0.218906					0.153
			0.0136752					0.203721
			0.517409					0.0328902
			0.558313					0.0320806
			0.345374					0.0666588
			0.520199					0.200577
			0.542818					0.109008
			0.0852811					0.0807083
			0.114712					0.0994433
			0.24539					0.0366534
			0.413939					0.0661528
			0.17186					0.0489027
			0.00596404					0.0771431
			0.324348					0.130426
			0.372433					0.110778
			0.166321					0.0389986
			0.0383125					0.0859177
			0.436118					0.221187
			0.145819					0.107581
			0.104049					0.0896211
			0.470613					0.0966959
			0.512797					0.00144953
			0.35222					0.0780371
			0.437746					0.20003
			0.0448084					0.0299446
			0.224228					0.221254
			0.355531					0.104829
			0.347453					0.222213
			0.217414					0.119576
			0.221075					0.226391
			0.150662					0.0849617
			0.489094					0.243605
			0.242122					0.0363171
			0.207414					0.0470796
			0.510167					0.13235
			0.420441					0.073076
			0.0880715					0.145566
			0.464232					0.0808761
			0.446691					0.049732
			0.355691					0.202544
			0.252505					0.0760005
			0.485598					0.12048
			0.480305					0.299589
			0.138821					0.21236
			0.403562					0.144628
			0.217444					0.169751
			0.489023					0.0483938
			0.0273443					0.0822738
			0.0974902					0.149987
			0.0600845					0.156099
			0.134518					0.160538
			0.311127					0.0730386
			0.299159					0.0849747
			0.361766					0.0618029
			0.389869					0.0113145
			0.411336					0.149764
			0.517544					0.105262
			0.100818					0.127703
			0.135596					0.109553
			0.0535296					0.201594
			0.501406					0.136454
			0.221385					0.0479217
			0.49823					0.144078
			0.172069					0.100426
			0.358318					0.194349
			0.477685					0.126655
			0.413606					0.0132898
			0.215662					0.0196468
			0.128626					0.200919
			0.094648					0.0440703
			0.4593					0.224607
			0.451271					0.0537746
			0.023775					0.121005
			0.00406619					0.126016
			0.454014					0.0496227
			0.135376					0.0277621
			0.375871					0.0338573
			0.486756					0.0910147
			0.299084					0.128975
			0.386179					0.108244
			0.0131142					0.0646419
			0.324624					0.029472
			0.349295					0.0269469
			0.402367					0.073656
			0.404422					0.162316
			0.258558					0.127353
			0.428289					0.062205
			0.476112					0.251636
			0.45142					0.234392
			0.206581					0.158589
			0.0338817					0.0323402
			0.426546					0.0300741
			0.00210418					0.0299061
			0.367914					0.177242
			0.389008					0.209027
			0.374615					0.158862
			0.523362					0.135283
			0.103555					0.0657402
			0.345815					0.157075
			0.109638					0.0109517
			0.484228					0.149986
			0.399889					0.0176828
			0.164981					0.159632
			0.23875					0.0821867
			0.234707					0.0182665
			0.475635					0.211182
			0.281502					0.152914
			0.322947					0.0829579
			0.0739838					0.0491499
			0.467315					0.0168482
			0.00642551					0.0389471
			0.549684					0.125446
			0.196966					0.091515
			0.222524					0.0600558
			0.490741					0.0951495
			0.446657					0.137294
			0.00974478					0.0460286
			0.454632					0.0336893
			0.0864504					0.222108
			0.321018					0.184289
			0.275243					0.0439333
			0.392242					0.104755
			0.301069					0.00331938
			0.418165					0.0446049
			0.307646					0.0542995
			0.184463					0.0384908
			0.398867					0.10464
			0.400484					0.160925
			0.433898					0.0297266
			0.0956611					0.108529
			0.414847					0.0443476
			0.485895					0.187693
			0.100549					0.226186
			0.0585957					0.0760205
			0.477669					0.00114659
			0.410726					0.0288788
			0.46949					0.0358472
			0.332748					0.0640278
			0.263126					0.0758761
			0.0931104					0.0449722
			0.0839729					0.0193929
			0.0357478					0.0656803
			0.486529					0.151911
			0.401562					0.196414
			0.14528					0.207495
			0.268942					0.0593727
			0.573117					0.0477181
			0.550815					0.211628
			0.445997					0.0953114
			0.42259					0.212843
			0.348851					0.124489
			0.381112					0.139687
			0.321536					0.222674
			0.430604					0.00832751
			0.209355					0.136875
			0.45224					0.0427751
			0.462655					0.161267
			0.0505024					0.145407
			0.401836					0.221285
			0.0586738					0.0685567
			0.345992					0.150029
			0.568873					0.184798
			0.0609779					0.11354
			0.487047					0.038118
			0.202143					0.127783
			0.0104192					0.0198265
			0.360071					0.00160936
			0.509403					0.105281
			0.051973					0.0653431
			0.544464					0.143888
			0.464305					0.119698
			0.216285					0.059508
			0.423512					0.0610742
			0.321785					0.0724981
			0.168747					0.0212091
			0.437711					0.0628744
			0.020735					0.0426425
			0.0859616					0.157126
			0.428865					0.0928097
			0.529908					0.0319528
			0.291975					0.116643
			0.392068					0.00733566
			0.0313511					0.0567512
			0.381225					0.0289713
			0.337385					0.0878734
			0.297818					0.0296943
			0.268545					0.0646931
			0.511846					0.121099
			0.466586					0.118476
			0.145233					0.0624904
			0.203					0.0178158
			0.302964					0.0768148
			0.0158248					0.113975
			0.098823					0.190424
			0.0581579					0.0527683
			0.425212					0.0557389
			0.355017					0.0334182
[truncated: 519,920+ more rows]

## Sheet: Fig3b
Network-level h2 values from bootstrap
HCP FG1								HCP FG2
Vis	Mot	dATN	vATN	LMB	FPN	DN		Vis	Mot	dATN	vATN	LMB	FPN	DN
0.119369	0.137348	0.181846	0.155437	0.136081	0.193263	0.17613		0.121466	0.128652	0.193488	0.165217	0.19966	0.160533	0.18054
0.0795032	0.059214	0.114659	0.138111	0.0984863	0.17704	0.129606		0.0813382	0.110829	0.11095	0.153083	0.171325	0.118985	0.175645
0.0987611	0.100702	0.12306	0.108913	0.10531	0.186099	0.224212		0.0864761	0.126949	0.128511	0.146407	0.155763	0.147893	0.149243
0.129827	0.158809	0.223753	0.184976	0.23865	0.195737	0.174048		0.0845078	0.110533	0.0994504	0.126457	0.161403	0.127987	0.153058
0.106478	0.107804	0.141725	0.136258	0.112977	0.181862	0.216465		0.0886975	0.101276	0.144645	0.115004	0.0349289	0.13825	0.15653
0.107276	0.104162	0.145196	0.105566	0.146256	0.190119	0.15973		0.0756626	0.0924554	0.0966113	0.0867359	0.0452024	0.114152	0.133703
0.0963008	0.0977724	0.210475	0.190694	0.152477	0.213432	0.168206		0.0731979	0.1031	0.127181	0.139968	0.121799	0.13951	0.153452
0.120637	0.12534	0.140565	0.147009	0.13722	0.169787	0.103206		0.075896	0.106318	0.0954046	0.123637	0.053872	0.114112	0.139314
0.104866	0.109988	0.188401	0.135955	0.184859	0.219486	0.21795		0.0623075	0.0908824	0.123263	0.111562	0.0547564	0.126142	0.146994
0.112586	0.133347	0.194223	0.153772	0.255565	0.201936	0.205746		0.0651475	0.0883009	0.105793	0.146715	0.135238	0.125266	0.193141
0.100153	0.10555	0.159178	0.168445	0.190848	0.198073	0.213178		0.0728299	0.068182	0.120297	0.150355	0.0648071	0.137394	0.152977
0.0852817	0.110342	0.1376	0.182069	0.125774	0.208388	0.191192		0.0859809	0.107316	0.132411	0.164304	0.133197	0.154437	0.158143
0.0957445	0.126284	0.154304	0.144352	0.124553	0.193226	0.207036		0.0548955	0.0790895	0.0942238	0.114525	0.0136592	0.11031	0.194516
0.0877363	0.098574	0.165981	0.149121	0.229557	0.194753	0.196577		0.0684738	0.0710752	0.104537	0.110243	0.0135298	0.119542	0.170086
0.10397	0.101009	0.191988	0.164225	0.173021	0.209232	0.180827		0.0590143	0.0749793	0.121503	0.13139	0.206324	0.107885	0.161457
0.100578	0.0920173	0.162809	0.161714	0.0902755	0.19353	0.156657		0.108216	0.115347	0.135104	0.141538	0.0398086	0.156445	0.147794
0.108856	0.110364	0.139812	0.164051	0.186169	0.19986	0.211877		0.0604925	0.0791554	0.0865494	0.0991543	0.00690077	0.0950058	0.133213
0.136289	0.139005	0.197995	0.189584	0.222358	0.186758	0.176086		0.0747094	0.0754751	0.137623	0.139241	0.148872	0.121452	0.16702
0.103606	0.114934	0.131655	0.101203	0.146511	0.18098	0.187774		0.0903997	0.119681	0.155454	0.16052	0.0500254	0.116901	0.18596
0.100106	0.117016	0.1446	0.137352	0.166951	0.181381	0.162563		0.0653587	0.0867906	0.105524	0.089874	0.0231049	0.0759666	0.126182
0.103481	0.118274	0.164252	0.141144	0.183128	0.214741	0.190337		0.0725574	0.112944	0.108778	0.104828	0.161533	0.11288	0.166892
0.109132	0.110768	0.178131	0.178492	0.102046	0.216647	0.184134		0.0852303	0.0766831	0.120407	0.135673	0.000291213	0.149367	0.13806
0.109893	0.104891	0.179029	0.135201	0.104946	0.182691	0.1152		0.0870251	0.0937826	0.13623	0.105668	0.0124254	0.135034	0.156011
0.111349	0.134657	0.162244	0.129049	0.269605	0.186623	0.200217		0.0766724	0.0853257	0.109388	0.157027	0.0806307	0.140709	0.209987
0.121612	0.125401	0.182912	0.138839	0.145822	0.209225	0.178943		0.0855741	0.0966545	0.089927	0.123231	0.0321499	0.129746	0.178384
0.140214	0.147134	0.203483	0.188611	0.240489	0.213727	0.196677		0.0778715	0.100061	0.158545	0.137601	0.0629101	0.115333	0.149622
0.0828662	0.0922104	0.114178	0.122259	0.0809902	0.166891	0.124264		0.0572807	0.0763863	0.116134	0.145329	0.0776782	0.094089	0.123083
0.0922974	0.124957	0.173641	0.148774	0.136503	0.191064	0.201514		0.0791763	0.107382	0.115828	0.139799	0.0482621	0.119723	0.134789
0.126751	0.179269	0.21585	0.167208	0.213438	0.211133	0.248639		0.0787423	0.091126	0.125741	0.129654	0.0801152	0.11661	0.156742
0.11305	0.10483	0.174698	0.144301	0.167126	0.183637	0.190199		0.0541595	0.0866793	0.0779253	0.0974317	0.0817746	0.105541	0.133608
0.108376	0.127974	0.146094	0.106805	0.124375	0.200161	0.215536		0.096909	0.0911267	0.153074	0.122603	0.158641	0.11042	0.187267
0.107172	0.123296	0.161233	0.139483	0.163307	0.190609	0.20613		0.098263	0.101136	0.13066	0.134388	0.163828	0.154342	0.195574
0.0795161	0.0819843	0.122012	0.121254	0.0450647	0.189439	0.129532		0.0634561	0.102428	0.0993438	0.11995	0.105016	0.11816	0.14356
0.0875608	0.0896883	0.165244	0.114157	0.0936439	0.191179	0.152523		0.0538035	0.0812783	0.0772482	0.0746519	0.0856271	0.0757651	0.101581
0.108871	0.118441	0.175994	0.182006	0.133201	0.203664	0.200014		0.0967603	0.119998	0.130365	0.156175	0.114652	0.157413	0.167558
0.127681	0.129881	0.177139	0.159928	0.124054	0.208327	0.138329		0.0929242	0.12931	0.11527	0.129745	0.283705	0.125541	0.169704
0.0953026	0.128664	0.164304	0.120037	0.183107	0.18382	0.215913		0.0817053	0.110752	0.153779	0.159797	0.131334	0.140465	0.17295
0.122968	0.137901	0.187499	0.14411	0.189181	0.182728	0.172628		0.0857414	0.148403	0.0946104	0.111589	0.189354	0.114699	0.15551
0.125045	0.161896	0.170254	0.149436	0.188266	0.192404	0.18473		0.0641284	0.0949419	0.115746	0.103276	0.0967142	0.116684	0.142879
0.124641	0.131962	0.199616	0.183295	0.182297	0.243572	0.219918		0.0512692	0.0897766	0.0833583	0.0707584	0.0364255	0.110119	0.143753
0.104042	0.10977	0.165374	0.197654	0.289861	0.210596	0.202626		0.0920401	0.0912649	0.13376	0.1542	0.0855926	0.145205	0.189408
0.10945	0.130772	0.188919	0.159844	0.197117	0.195733	0.196536		0.0684909	0.0943657	0.103191	0.133205	0.016268	0.118575	0.142686
0.0932847	0.122802	0.17161	0.148286	0.101088	0.210391	0.246141		0.0657695	0.0743269	0.0841874	0.11438	0.0564949	0.111707	0.161431
0.111761	0.141227	0.204075	0.151002	0.194554	0.177909	0.198895		0.0777945	0.115701	0.0866433	0.119013	0.112121	0.141937	0.17151
0.0900511	0.104683	0.13385	0.115335	0.0757785	0.177011	0.126957		0.0903255	0.0841962	0.1416	0.148712	0.0315442	0.146747	0.159083
0.135222	0.160168	0.219642	0.223417	0.242544	0.218597	0.244906		0.0769115	0.112082	0.127405	0.134036	0.0749641	0.134716	0.16617
0.103136	0.102065	0.158595	0.155624	0.166161	0.178047	0.172869		0.0700237	0.0937393	0.123178	0.0980621	0.0325316	0.129023	0.169369
0.0939469	0.0636168	0.13442	0.141163	0.0182826	0.182957	0.120203		0.108656	0.137216	0.173474	0.116464	0.124919	0.152714	0.169079
0.084952	0.071279	0.116506	0.106409	0.177522	0.16579	0.131641		0.0554171	0.107566	0.0936538	0.104431	0.0478746	0.0794993	0.13892
0.0798282	0.0803241	0.131005	0.150621	0.10872	0.150304	0.142865		0.0681726	0.118991	0.0920274	0.102532	0.0966445	0.130419	0.20095
0.129397	0.13631	0.187784	0.160679	0.219923	0.196407	0.182936		0.0685927	0.0770553	0.141224	0.129873	0.142839	0.112849	0.137583
0.101111	0.122666	0.152141	0.136472	0.0873691	0.222914	0.184809		0.071348	0.0906788	0.0785401	0.128734	0.220749	0.0881783	0.134089
0.121235	0.144196	0.201319	0.184938	0.224215	0.216795	0.174543		0.0723113	0.0885646	0.137397	0.146896	0.0515021	0.132933	0.178604
0.0999009	0.108891	0.111505	0.130374	0.149716	0.185022	0.214978		0.075455	0.0782115	0.0988385	0.0750167	0.141919	0.0976528	0.174485
0.10921	0.129516	0.111624	0.133598	0.15156	0.192137	0.17409		0.11425	0.166502	0.169858	0.172841	0.15974	0.14493	0.178475
0.0902677	0.109567	0.173653	0.15811	0.253233	0.207028	0.246337		0.0616903	0.0668417	0.107709	0.134809	0.017295	0.106709	0.146002
0.112823	0.0994235	0.144713	0.133027	0.0661806	0.191514	0.178793		0.0862235	0.122686	0.124373	0.14233	0.11667	0.138824	0.194144
0.105278	0.105176	0.186658	0.141413	0.098217	0.200214	0.156776		0.0602099	0.0726938	0.124444	0.123999	0.0698135	0.0896123	0.148321
0.109152	0.117308	0.166903	0.126433	0.145643	0.214748	0.223396		0.0804307	0.120544	0.14381	0.13726	0.0693846	0.147325	0.149218
0.0938607	0.111548	0.170386	0.131923	0.112341	0.172439	0.172876		0.0798985	0.113356	0.134058	0.130822	0.0812852	0.114705	0.14433
0.11745	0.127986	0.149865	0.1683	0.212273	0.198054	0.246514		0.0598273	0.108447	0.0881001	0.121703	0.137585	0.105302	0.159459
0.111791	0.145719	0.183626	0.164493	0.15151	0.210805	0.212245		0.0766555	0.0915146	0.108766	0.133037	0.0181846	0.101511	0.180862
0.0900894	0.10868	0.193401	0.161197	0.117784	0.185212	0.195288		0.0586983	0.0932908	0.0874426	0.0890255	0.0135736	0.0942282	0.126816
0.0887368	0.0863123	0.181631	0.166832	0.0348724	0.193722	0.140782		0.112434	0.120936	0.121971	0.140881	0.0393676	0.1559	0.209493
0.108497	0.133706	0.188363	0.158933	0.14143	0.198265	0.188777		0.0698244	0.102547	0.128327	0.142348	0.163872	0.135345	0.169416
0.0987974	0.0729216	0.14109	0.158044	0.0590412	0.213624	0.171136		0.114133	0.127653	0.178297	0.15745	0.0734047	0.197998	0.212831
0.0864097	0.0902804	0.100978	0.0920915	0.0918641	0.166771	0.122977		0.073155	0.0776907	0.136764	0.12888	0.032028	0.127492	0.158988
0.123394	0.139996	0.163876	0.165162	0.134508	0.183302	0.214023		0.0720585	0.0805502	0.15128	0.121956	0.106757	0.132698	0.162869
0.11769	0.130901	0.157306	0.167198	0.193262	0.205914	0.180775		0.0688811	0.0896703	0.137017	0.101592	0.0528851	0.150869	0.164314
0.141223	0.175808	0.157071	0.151415	0.234506	0.184771	0.127142		0.0475569	0.0861542	0.0831039	0.103923	0.14864	0.0945547	0.162116
0.130311	0.15546	0.225963	0.193712	0.176048	0.238864	0.205514		0.061184	0.0611917	0.120329	0.0894886	0.0628559	0.0938535	0.124779
0.101831	0.116079	0.140925	0.0959203	0.121777	0.1735	0.177559		0.0845532	0.0894447	0.133214	0.169542	0.0531722	0.128059	0.17954
0.11399	0.136423	0.182219	0.169084	0.158507	0.236271	0.230184		0.0619918	0.0599315	0.121269	0.0932712	0.0624112	0.132628	0.153817
0.0866924	0.0908353	0.139158	0.0925084	0.113186	0.16383	0.117142		0.0899693	0.0686382	0.131592	0.127621	0.0209665	0.149674	0.1337
0.086476	0.0939515	0.105413	0.112209	0.099225	0.18746	0.133467		0.0861734	0.115954	0.134584	0.165996	0.117567	0.114197	0.145025
0.134271	0.14116	0.178254	0.14263	0.257915	0.220321	0.221863		0.0453084	0.0620538	0.0633483	0.0651169	0.0504343	0.0663155	0.116494
0.124511	0.11636	0.168143	0.126425	0.214169	0.18426	0.178078		0.0577378	0.076346	0.065295	0.0873838	0.0512635	0.0825376	0.121199
0.130391	0.146796	0.184738	0.146456	0.185218	0.224668	0.189513		0.064654	0.0954586	0.0871997	0.106367	0.033098	0.108985	0.138489
0.102564	0.105141	0.147676	0.154602	0.101827	0.17915	0.138331		0.074367	0.114034	0.123036	0.118248	0.18008	0.139385	0.18324
0.138337	0.135273	0.200032	0.149345	0.18417	0.170906	0.199986		0.103446	0.114599	0.139196	0.164881	0.00453881	0.150033	0.177524
0.0763682	0.0847204	0.123686	0.14298	0.106131	0.181466	0.125464		0.0835938	0.0832624	0.17433	0.158121	0.0563471	0.144488	0.192563
0.103588	0.10918	0.147756	0.127012	0.137456	0.187609	0.180713		0.0863873	0.108512	0.115431	0.152893	0.0332846	0.111676	0.148465
0.111518	0.101714	0.149529	0.165315	0.0945035	0.205057	0.164956		0.0765811	0.080887	0.115495	0.131007	0.0566351	0.104641	0.150688
0.111639	0.137985	0.159421	0.175239	0.203897	0.226256	0.20615		0.0685083	0.125167	0.140028	0.140243	0.249041	0.13638	0.155978
0.0876723	0.0780008	0.17181	0.123413	0.0578697	0.184613	0.185821		0.0707491	0.0995763	0.112181	0.114918	0.0670285	0.10129	0.166781
0.101034	0.130638	0.158053	0.157781	0.151845	0.200488	0.190191		0.0654819	0.0884987	0.131449	0.132829	0.00583704	0.115876	0.152227
0.107598	0.131602	0.164339	0.14713	0.294644	0.193893	0.233074		0.0740721	0.10143	0.144434	0.123201	0.204716	0.143097	0.172979
0.0985627	0.0884029	0.147683	0.120294	0.0399978	0.169345	0.128208		0.0672226	0.0883781	0.0874008	0.0966094	0.0683497	0.0892132	0.10732
0.109089	0.136267	0.199104	0.195783	0.132629	0.199868	0.179649		0.0821769	0.11278	0.118159	0.139117	0.110467	0.12498	0.164643
0.115027	0.130915	0.190966	0.164958	0.101533	0.194543	0.187925		0.104691	0.119344	0.167948	0.149294	0.157084	0.165682	0.200189
0.0948503	0.0930575	0.17575	0.127496	0.116225	0.201398	0.216074		0.068999	0.10112	0.0886718	0.0742916	0.0329395	0.104927	0.122358
0.089046	0.120852	0.117679	0.107001	0.185001	0.175365	0.199182		0.0620562	0.055062	0.0773549	0.120524	0.0813984	0.110586	0.166516
0.117544	0.108185	0.170494	0.154133	0.12072	0.17387	0.168379		0.0608708	0.0559225	0.103592	0.0989471	0.0281306	0.128912	0.134073
0.146097	0.157123	0.225399	0.190687	0.294324	0.201091	0.223849		0.053807	0.082184	0.0837441	0.0985058	0.140264	0.100404	0.12697
0.102584	0.0996418	0.181139	0.131411	0.0314603	0.200629	0.116861		0.0637797	0.0704316	0.103497	0.0923943	0.0108809	0.102027	0.138451
0.0959017	0.111933	0.167856	0.153319	0.192632	0.19464	0.241653		0.0610111	0.0772739	0.100697	0.103259	0.0514668	0.0967488	0.157403
0.135004	0.153908	0.213934	0.177367	0.168008	0.216517	0.212654		0.0901769	0.0992341	0.153088	0.163785	0.122964	0.130518	0.163783
0.093231	0.0867886	0.146331	0.117485	0.0980237	0.171235	0.148447		0.0810004	0.0896302	0.0978315	0.153903	0.117079	0.130708	0.166751
0.103694	0.101993	0.182449	0.167553	0.188265	0.205313	0.203377		0.101079	0.111173	0.150324	0.152744	0.0611601	0.127664	0.174554
0.0945439	0.142691	0.13712	0.133757	0.207363	0.21117	0.21817		0.0776559	0.0998502	0.106056	0.144889	0.167373	0.12888	0.160576
0.109783	0.134439	0.158311	0.130636	0.211008	0.216077	0.225668		0.0976565	0.146529	0.112093	0.125549	0.206582	0.10297	0.177693
0.125657	0.162281	0.207132	0.174361	0.168035	0.21928	0.197761		0.0822923	0.103263	0.100049	0.106288	0.0673735	0.0966194	0.131672
0.122804	0.144294	0.218428	0.139702	0.269104	0.204097	0.197546		0.0766174	0.0896098	0.163577	0.132481	0.114813	0.126226	0.170329
0.105999	0.135316	0.139388	0.12985	0.204946	0.200609	0.19857		0.0814318	0.0948927	0.101542	0.116981	0.0417463	0.154961	0.162248
0.101905	0.141218	0.131273	0.149726	0.221453	0.191502	0.200324		0.052798	0.0925679	0.0835155	0.118275	0.0221246	0.111358	0.137919
0.135702	0.152787	0.196483	0.18027	0.264007	0.20567	0.240178		0.0591972	0.0601149	0.126699	0.102767	0.0414259	0.117838	0.117446
0.13731	0.162607	0.222231	0.192777	0.243619	0.212288	0.217151		0.0690086	0.102115	0.103498	0.125333	0.170975	0.107825	0.15789
0.114322	0.121152	0.140615	0.130368	0.113343	0.183259	0.19143		0.0731645	0.0906504	0.133581	0.11932	0.170849	0.139062	0.160211
0.113386	0.112154	0.1577	0.171593	0.230511	0.175771	0.17545		0.0926731	0.0898665	0.107438	0.155471	0.131988	0.145	0.197251
0.12028	0.149432	0.166463	0.14927	0.260641	0.196745	0.223617		0.0680583	0.0794344	0.0833378	0.104258	0.00967447	0.10292	0.121885
0.108725	0.100374	0.110371	0.118898	0.112796	0.167632	0.0987342		0.0658403	0.0936297	0.109654	0.142873	0.00463154	0.107686	0.139427
0.12302	0.139988	0.172292	0.140748	0.209362	0.181981	0.169032		0.122793	0.119571	0.161815	0.192545	0.0324503	0.18985	0.204277
0.106553	0.14407	0.127707	0.139508	0.208206	0.187232	0.149785		0.0703874	0.103306	0.124864	0.141669	0.0915236	0.1154	0.175337
0.129966	0.109178	0.200206	0.141009	0.100882	0.176496	0.151395		0.0797793	0.0952418	0.144725	0.0826925	0.0769346	0.130634	0.148453
0.0743842	0.0565903	0.144788	0.102492	0.105131	0.188534	0.173634		0.087635	0.124505	0.112309	0.109917	0.096602	0.138804	0.180371
0.093661	0.10998	0.184074	0.134133	0.180164	0.185772	0.18043		0.0709567	0.0890371	0.121805	0.137135	0.00535328	0.148517	0.145593
0.110157	0.109994	0.177271	0.189975	0.107235	0.182862	0.196223		0.0805869	0.115467	0.108012	0.123715	0.151924	0.11095	0.175297
0.0950667	0.0954839	0.134451	0.184404	0.117349	0.181077	0.140244		0.0846045	0.0867901	0.125795	0.147182	0.0470872	0.152763	0.18281
0.120772	0.136802	0.198594	0.176407	0.258639	0.206023	0.227634		0.080377	0.0988127	0.0924249	0.152404	0.186537	0.107587	0.152856
0.101461	0.130474	0.1502	0.100492	0.163652	0.187765	0.170286		0.0751411	0.0656023	0.113032	0.139383	0.0949845	0.136895	0.1454
0.101653	0.103622	0.135526	0.130099	0.0735447	0.195662	0.124638		0.0609885	0.0990985	0.0841054	0.0913695	0.0582774	0.100763	0.140237
0.0968691	0.137937	0.163012	0.172933	0.238333	0.20943	0.231584		0.0893355	0.138675	0.130625	0.1586	0.152051	0.14383	0.166792
0.106185	0.115868	0.185102	0.148908	0.218237	0.216585	0.220701		0.0809823	0.0902192	0.156486	0.145668	0.106297	0.127781	0.18822
0.0962361	0.107441	0.160925	0.168845	0.16997	0.202501	0.202864		0.0588054	0.0931782	0.101946	0.124377	0.1526	0.09903	0.175228
0.111558	0.124976	0.189022	0.177107	0.203497	0.206986	0.199249		0.0811001	0.117662	0.140724	0.159878	0.0784179	0.141418	0.169986
0.0940119	0.103126	0.128841	0.121667	0.0592389	0.17126	0.162537		0.0775487	0.109051	0.13042	0.152327	0.130344	0.124187	0.189515
0.0895632	0.0955618	0.15117	0.138941	0.121031	0.194071	0.162784		0.0920556	0.083839	0.0967449	0.100487	0.0526557	0.142553	0.150261
0.107292	0.121344	0.177575	0.144132	0.205728	0.175761	0.189264		0.0690138	0.0966176	0.0814472	0.140383	0.0954594	0.116636	0.159079
0.120248	0.134171	0.165505	0.160467	0.174944	0.192583	0.172846		0.0857185	0.136863	0.122173	0.095998	0.201309	0.11655	0.175499
0.110346	0.126685	0.177457	0.178137	0.136849	0.208825	0.177802		0.0714774	0.101203	0.0992264	0.0941609	0.0563935	0.101433	0.121875
0.0897309	0.0787547	0.123604	0.144755	0.0771545	0.214366	0.13394		0.0695467	0.0898727	0.0710975	0.12373	0.00817499	0.0976778	0.10191
0.13343	0.164644	0.170211	0.170564	0.258609	0.194932	0.216239		0.0694526	0.114179	0.122588	0.120765	0.134566	0.130473	0.194549
0.0771919	0.0517932	0.138619	0.129563	0.0679123	0.183842	0.11838		0.0615179	0.0760015	0.0866311	0.117747	0.0521441	0.123595	0.165366
0.0750179	0.103736	0.1412	0.142095	0.201068	0.189601	0.183238		0.0992727	0.11646	0.145258	0.161305	0.080793	0.154731	0.160912
0.0571104	0.0555078	0.0810546	0.116371	0.0667258	0.174381	0.166171		0.0629867	0.0959726	0.0959858	0.101799	0.122406	0.121796	0.187402
0.117219	0.109991	0.204174	0.166754	0.107416	0.194938	0.151773		0.0850798	0.12189	0.117846	0.137573	0.196695	0.136639	0.182311
0.145952	0.201926	0.213283	0.194519	0.30392	0.203537	0.256711		0.0713181	0.100938	0.127291	0.130269	0.082058	0.114734	0.157935
0.100809	0.101722	0.144945	0.178037	0.152459	0.19346	0.183283		0.0892011	0.0993758	0.121956	0.128012	0.180754	0.150462	0.162747
0.0969274	0.102036	0.216413	0.145712	0.153263	0.188472	0.211421		0.0799436	0.0919001	0.10721	0.124478	0.09205	0.0907399	0.145528
0.0825925	0.0820734	0.148401	0.0948919	0.0321234	0.15525	0.162544		0.0671253	0.0887643	0.0929157	0.112623	0.0998123	0.114791	0.16131
0.122481	0.1549	0.193361	0.213095	0.193438	0.197421	0.242558		0.0604077	0.0895948	0.093635	0.0825796	0.152836	0.105725	0.134011
0.0970023	0.119902	0.153971	0.150113	0.0919604	0.195095	0.219677		0.0533406	0.088682	0.0777699	0.0709451	0.075094	0.0842487	0.10104
0.118034	0.107153	0.212276	0.166068	0.180114	0.170332	0.143803		0.0913904	0.0872119	0.119346	0.151659	0.108118	0.107612	0.153189
0.0963665	0.101002	0.174438	0.132677	0.0590851	0.205908	0.195776		0.0632524	0.0866357	0.114746	0.144553	0.0876173	0.116131	0.201257
0.111841	0.133937	0.182658	0.13466	0.168941	0.215673	0.210246		0.0908492	0.12416	0.128869	0.131486	0.175692	0.144701	0.161815
0.0952503	0.109214	0.152753	0.125747	0.166836	0.177471	0.155237		0.0599969	0.0869628	0.09894	0.125399	0.166827	0.127283	0.158989
0.103682	0.102232	0.176381	0.163735	0.156382	0.195496	0.189323		0.0494333	0.0743825	0.11038	0.0814969	0.0692728	0.0898035	0.139035
0.118365	0.133748	0.225924	0.217487	0.1984	0.221188	0.217479		0.0589864	0.0588643	0.0951542	0.0893805	0.0259297	0.0994419	0.131617
0.117945	0.141741	0.177125	0.148061	0.123837	0.209255	0.186795		0.0795924	0.0913853	0.113337	0.150225	0.150665	0.115421	0.168103
0.12535	0.141313	0.171939	0.158773	0.223073	0.198348	0.243376		0.0574929	0.0742591	0.0933047	0.0840824	0.0116358	0.097764	0.124147
0.129114	0.160064	0.18366	0.186259	0.183301	0.19999	0.239776		0.0783832	0.0784651	0.138031	0.151228	0.0764048	0.115892	0.178851
0.0651461	0.0549754	0.094288	0.087925	0.0188286	0.146284	0.129169		0.0906049	0.154364	0.115831	0.117382	0.159265	0.144421	0.150154
0.095651	0.0836151	0.176236	0.137878	0.161135	0.196968	0.147335		0.0806708	0.0874255	0.148723	0.115705	0.0628314	0.121607	0.175651
0.127885	0.119989	0.211278	0.180759	0.147699	0.20003	0.173161		0.0800464	0.092134	0.147839	0.134845	0.0311611	0.12172	0.178528
0.141866	0.162237	0.190946	0.182206	0.312826	0.234355	0.217124		0.0933651	0.095228	0.14709	0.0983578	0.0485293	0.174891	0.188881
0.121265	0.166516	0.175649	0.167988	0.173051	0.215872	0.182588		0.0641317	0.085363	0.113178	0.0977698	0.0806917	0.118311	0.157261
0.0758018	0.0701917	0.0916369	0.08986	0.0139991	0.183719	0.141266		0.0706097	0.0786728	0.0999527	0.124358	0.00148212	0.129208	0.148112
0.0901889	0.114577	0.161669	0.112236	0.0861571	0.178545	0.167723		0.0666562	0.106518	0.100529	0.166005	0.177538	0.133779	0.162228
0.123508	0.148651	0.197965	0.157341	0.221281	0.194224	0.175577		0.0677033	0.0942738	0.11961	0.133983	0.0439135	0.122906	0.143642
0.103261	0.123572	0.152194	0.171773	0.145526	0.202941	0.182275		0.0541257	0.0725708	0.106268	0.100992	0.0837109	0.0954193	0.157575
0.117249	0.157002	0.164748	0.17503	0.221809	0.205794	0.251855		0.071551	0.0828044	0.105598	0.108527	0.0633235	0.108331	0.144577
0.101831	0.102414	0.177145	0.131496	0.080638	0.199683	0.200168		0.0669204	0.11484	0.113044	0.14248	0.179872	0.109059	0.151958
0.0882095	0.0836728	0.149958	0.103101	0.0522158	0.196898	0.190865		0.0724368	0.0920727	0.0812519	0.0924803	0.0141834	0.100872	0.135068
0.0868973	0.104705	0.14244	0.130284	0.0857555	0.149039	0.190898		0.073802	0.0637203	0.113032	0.147172	0.116946	0.1023	0.145015
0.126388	0.103749	0.158966	0.16636	0.117948	0.189909	0.189406		0.083941	0.0778679	0.132291	0.156789	0.00906847	0.150599	0.141013
0.0930414	0.084242	0.133179	0.118668	0.185969	0.177766	0.128656		0.0649872	0.0997408	0.100949	0.143633	0.0455478	0.128015	0.130325
0.109992	0.114376	0.139815	0.118821	0.107744	0.181736	0.165033		0.079993	0.129647	0.10746	0.103414	0.124098	0.12487	0.152493
0.126922	0.119687	0.185959	0.15689	0.162348	0.186451	0.17889		0.0578186	0.0937789	0.0992	0.107885	0.0920806	0.0899201	0.106406
0.0981904	0.117809	0.126394	0.125885	0.148898	0.147245	0.114699		0.0632864	0.109388	0.108697	0.0995455	0.17666	0.101829	0.144238
0.120579	0.172438	0.196521	0.173958	0.183563	0.220866	0.257662		0.0851516	0.111652	0.106382	0.151994	0.0509777	0.136448	0.156816
0.0866792	0.127341	0.140812	0.149903	0.231795	0.19002	0.203125		0.0783848	0.103465	0.0933629	0.145388	0.0485181	0.114525	0.159326
0.112952	0.141619	0.203465	0.17056	0.187969	0.23091	0.246489		0.0915954	0.104052	0.123298	0.132578	0.109161	0.140516	0.176471
0.107918	0.114813	0.17663	0.161508	0.197177	0.207436	0.212532		0.0983603	0.117636	0.154072	0.160564	0.181027	0.149835	0.189169
0.140129	0.155638	0.174215	0.19091	0.275212	0.231645	0.227353		0.071537	0.13008	0.102737	0.0895443	0.249808	0.113737	0.148182
0.0923336	0.110449	0.12626	0.126932	0.0947982	0.17233	0.221673		0.0799691	0.0962682	0.118032	0.173281	0.0952489	0.133454	0.187581
0.125752	0.148636	0.222536	0.172573	0.19739	0.226228	0.179214		0.0863338	0.114654	0.12616	0.150062	0.0514001	0.145576	0.177615
0.103131	0.117089	0.117292	0.158331	0.252144	0.200672	0.211825		0.0871847	0.114882	0.14478	0.137211	0.113046	0.130587	0.138256
0.097933	0.101675	0.15199	0.141722	0.117819	0.207295	0.176435		0.0768481	0.116465	0.139706	0.10411	0.168905	0.117858	0.137985
0.0831562	0.105232	0.10345	0.128878	0.137619	0.179327	0.169818		0.0690729	0.0814438	0.0992133	0.123616	0.0595752	0.12034	0.165001
0.099932	0.130356	0.11224	0.126709	0.210379	0.196957	0.20618		0.0756316	0.0961502	0.0941081	0.146648	0.109711	0.144116	0.186359
0.0773876	0.0879475	0.160971	0.146515	0.185852	0.203965	0.186911		0.0838612	0.0966948	0.114624	0.150041	0.130325	0.150336	0.204736
0.121531	0.132245	0.191761	0.162822	0.203558	0.19626	0.172336		0.0845711	0.0984742	0.124267	0.110037	0.0191316	0.137366	0.166832
0.116203	0.105307	0.183185	0.157073	0.131286	0.245459	0.19202		0.0662716	0.0617646	0.119185	0.095871	0.122469	0.096711	0.134802
0.099209	0.111228	0.115697	0.137271	0.134834	0.186852	0.170275		0.052821	0.0937351	0.10966	0.110971	0.121332	0.0937247	0.129949
0.114006	0.124134	0.200241	0.184321	0.106101	0.188239	0.147941		0.0772571	0.120726	0.150255	0.150983	0.178414	0.1391	0.188723
0.101891	0.104873	0.21494	0.14766	0.130264	0.230969	0.209518		0.061118	0.0892698	0.0629101	0.0969735	0.0664627	0.0797335	0.130253
0.102928	0.129409	0.180625	0.143478	0.150038	0.214626	0.191599		0.0769128	0.110043	0.113588	0.117983	0.27474	0.106751	0.141704
0.120071	0.133359	0.166975	0.162372	0.21473	0.201054	0.175483		0.0724932	0.0965106	0.105886	0.130054	0.0480574	0.125983	0.1692
0.103895	0.140606	0.199871	0.142449	0.195723	0.191336	0.210453		0.0736864	0.0996118	0.117343	0.0882813	0.0354599	0.107873	0.146845
0.131037	0.147828	0.17263	0.168452	0.184479	0.21296	0.235239		0.0653809	0.0681149	0.0924917	0.1037	0.0556347	0.106156	0.136148
0.10231	0.0867363	0.131863	0.129532	0.122287	0.187756	0.169273		0.0911706	0.0994827	0.144196	0.133879	0.11032	0.147757	0.178631
0.126393	0.118954	0.163745	0.176028	0.207938	0.212489	0.157799		0.0651709	0.0881826	0.0826465	0.131321	0.201559	0.117941	0.134741
0.136922	0.136259	0.122571	0.174823	0.198725	0.189838	0.17194		0.0807954	0.0919888	0.0977384	0.10455	0.0933032	0.126719	0.151184
0.0953377	0.120391	0.133155	0.150624	0.0855911	0.188252	0.157707		0.0869293	0.12709	0.142659	0.107238	0.128731	0.133694	0.156375
0.106864	0.114235	0.216581	0.189712	0.119201	0.228724	0.196532		0.0734168	0.106168	0.115293	0.090688	0.120989	0.122375	0.151678
0.091114	0.0938811	0.114705	0.121251	0.10896	0.167814	0.14772		0.0754729	0.0975314	0.116458	0.138163	0.0296658	0.132012	0.172015
0.101201	0.120749	0.147953	0.144219	0.261739	0.185665	0.247657		0.0655484	0.0774621	0.0999905	0.122156	0.175428	0.140097	0.172178
0.142562	0.178963	0.162943	0.160077	0.137103	0.196631	0.193484		0.0959152	0.111852	0.108998	0.113878	0.0459984	0.125812	0.126084
0.100642	0.111701	0.151731	0.128295	0.131469	0.18771	0.174305		0.0786074	0.118904	0.103878	0.141012	0.0836393	0.128974	0.175162
0.0921247	0.114776	0.144447	0.119021	0.135056	0.184428	0.124463		0.0834576	0.104346	0.089704	0.125356	0.0858794	0.121892	0.165214
0.0772877	0.0720508	0.127744	0.116371	0.112045	0.165186	0.126248		0.0815832	0.110002	0.112916	0.102908	0.0277867	0.15237	0.152264
0.090715	0.131642	0.147336	0.121624	0.213009	0.178469	0.184936		0.0648036	0.10173	0.0899458	0.105542	0.0945645	0.0869329	0.132478
0.105406	0.106359	0.165314	0.106367	0.0733149	0.181236	0.14302		0.072914	0.0800499	0.139641	0.140757	0.0395187	0.16557	0.211665
0.0836168	0.112094	0.133309	0.112869	0.120189	0.166541	0.178231		0.0768387	0.0811642	0.114323	0.126977	0.129144	0.158899	0.187026
0.0875012	0.0940847	0.137321	0.174066	0.103997	0.174554	0.11426		0.0708982	0.106623	0.104795	0.0945445	0.129043	0.0945288	0.158845
0.102331	0.1234	0.193735	0.193867	0.118824	0.215685	0.196314		0.0992239	0.116923	0.17693	0.159216	0.0682881	0.15793	0.203746
0.108115	0.117339	0.164615	0.146369	0.155728	0.176117	0.206998		0.0677882	0.092502	0.0695143	0.0907862	0.0856648	0.0917461	0.142832
0.113441	0.126835	0.174702	0.150196	0.241214	0.187919	0.181706		0.0742331	0.0997951	0.10722	0.149917	0.0826541	0.137568	0.158416
0.119462	0.124817	0.184356	0.149764	0.167398	0.209737	0.237481		0.0608202	0.0801977	0.0859282	0.0841251	0.0637614	0.0785325	0.113236
0.159709	0.162216	0.227618	0.167241	0.221371	0.24836	0.239058		0.0616021	0.0720946	0.0795539	0.131579	0.00850299	0.0859427	0.103728
0.0962079	0.10131	0.133113	0.132651	0.0928573	0.194991	0.163889		0.053294	0.0856208	0.115824	0.115802	0.119848	0.0919234	0.141483
0.1187	0.113788	0.176764	0.144949	0.180885	0.194282	0.178472		0.0635394	0.0744505	0.083972	0.120079	0.134466	0.0927739	0.150247
0.0973943	0.10555	0.115941	0.130887	0.111475	0.17126	0.161421		0.0740211	0.0827198	0.099833	0.129177	0.0217723	0.142608	0.171698
0.12367	0.146418	0.231999	0.204821	0.125869	0.213872	0.218791		0.0509225	0.0795994	0.0830748	0.0590091	0.0420616	0.0975039	0.0854804
0.140043	0.141819	0.15312	0.158873	0.245449	0.181482	0.159269		0.0773348	0.0903237	0.116018	0.155198	0.0887804	0.101947	0.163738
0.103469	0.119837	0.165042	0.128408	0.189498	0.187946	0.179654		0.0773705	0.109084	0.142344	0.178311	0.131613	0.107963	0.161094
0.141968	0.15484	0.169697	0.17795	0.268657	0.22905	0.200764		0.063882	0.081056	0.107188	0.105465	0.00897426	0.117966	0.136083
0.132985	0.155688	0.200602	0.19419	0.217193	0.233668	0.23794		0.0779146	0.0988704	0.113871	0.144144	0.0638914	0.133534	0.186358
0.110192	0.140938	0.165707	0.123652	0.0990685	0.193477	0.169584		0.0831502	0.114043	0.131082	0.126741	0.0481282	0.152831	0.172916
0.0967947	0.103692	0.133387	0.112647	0.146063	0.195653	0.182732		0.0745909	0.0752721	0.132089	0.106612	0.0224298	0.112881	0.175514
0.114546	0.126603	0.190869	0.184156	0.20772	0.201945	0.217044		0.0692772	0.121007	0.1505	0.142049	0.0691384	0.135741	0.188662
0.101752	0.124148	0.146996	0.149367	0.156944	0.184455	0.211621		0.0758416	0.119827	0.123126	0.122683	0.140537	0.121602	0.163954
0.159707	0.189787	0.225723	0.182661	0.270007	0.212874	0.270542		0.0682661	0.0823016	0.127548	0.143846	0.00648223	0.105668	0.171333
0.0645212	0.0689143	0.110143	0.105245	0.146606	0.162511	0.14828		0.102238	0.128174	0.132725	0.140363	0.0610294	0.160251	0.157099
0.102297	0.111132	0.137518	0.156953	0.149398	0.197871	0.17797		0.101759	0.122683	0.175016	0.161514	0.048214	0.169267	0.188077
0.111018	0.141866	0.198645	0.142567	0.167146	0.214634	0.203292		0.0853322	0.0848584	0.124719	0.153899	0.0455258	0.107935	0.138959
0.125245	0.0922111	0.194034	0.212248	0.0833887	0.21075	0.175749		0.0764671	0.0722967	0.141436	0.15683	0.106913	0.146684	0.137748
0.095801	0.0935801	0.181535	0.20046	0.16731	0.19391	0.195181		0.064882	0.0917621	0.119213	0.126883	0.177229	0.119959	0.135532
0.099781	0.117157	0.137465	0.164993	0.285966	0.210471	0.186271		0.0892201	0.119145	0.116198	0.104513	0.0582015	0.14773	0.169737
0.109892	0.119736	0.147541	0.106599	0.197226	0.156032	0.152045		0.087852	0.11414	0.134169	0.137482	0.233403	0.13236	0.161707
0.136519	0.154564	0.223727	0.207734	0.270143	0.226721	0.229756		0.054565	0.0716408	0.0826478	0.112288	0.0847427	0.103297	0.124558
0.12511	0.113489	0.153879	0.144613	0.260248	0.194917	0.167832		0.0738198	0.114748	0.118819	0.12261	0.186778	0.13197	0.179544
0.10877	0.123401	0.176824	0.143692	0.249354	0.196786	0.16546		0.0615475	0.074022	0.0803022	0.0746496	0.112052	0.0954632	0.144118
0.13483	0.150826	0.221513	0.164315	0.266134	0.214492	0.23004		0.0666991	0.0825907	0.108077	0.114394	0.05506	0.13095	0.164711
0.147675	0.196135	0.203219	0.201463	0.334674	0.231638	0.239375		0.0549032	0.0883043	0.100477	0.113554	0.184721	0.0965574	0.128517
0.110146	0.118357	0.193126	0.156784	0.147464	0.215669	0.180197		0.0881084	0.137884	0.149748	0.111699	0.0474103	0.125644	0.142784
0.106164	0.116457	0.151591	0.1448	0.099823	0.179376	0.156845		0.0903908	0.132541	0.171958	0.132689	0.153076	0.160178	0.187217
0.124831	0.14876	0.211026	0.172725	0.147856	0.228831	0.211846		0.0884654	0.141421	0.141962	0.171206	0.161747	0.131533	0.173229
0.100181	0.11812	0.164183	0.142038	0.193974	0.211618	0.231843		0.0776246	0.0917049	0.0994373	0.113708	0.0138299	0.103815	0.132022
0.0749824	0.0626853	0.0837719	0.116178	0.0124198	0.176952	0.1562		0.0642366	0.0663471	0.0975306	0.154105	0.0385655	0.0995539	0.133197
0.115288	0.145341	0.192325	0.179461	0.182386	0.227019	0.231801		0.0878354	0.0948941	0.169483	0.135233	0.102131	0.159309	0.162527
0.103515	0.105348	0.163461	0.158942	0.0949629	0.259099	0.288116		0.0628682	0.113864	0.108346	0.0931993	0.0844785	0.0879141	0.14424
0.0946569	0.0952403	0.16501	0.157472	0.132079	0.19835	0.141781		0.0716647	0.0850098	0.119886	0.104285	0.0188498	0.115569	0.147017
0.0725989	0.0804942	0.114294	0.107952	0.136764	0.182539	0.160137		0.0623167	0.0729304	0.101682	0.0822244	0.187673	0.0933435	0.102083
0.0655057	0.0528165	0.153217	0.138799	0.0201208	0.192458	0.135517		0.0758876	0.103018	0.0932107	0.106925	0.10303	0.101983	0.118719
0.10948	0.129589	0.167399	0.143466	0.0935943	0.190689	0.142431		0.0832598	0.114233	0.115597	0.133459	0.135786	0.128412	0.186485
0.155726	0.184297	0.242313	0.189862	0.284484	0.219151	0.246755		0.0691262	0.087719	0.118569	0.1365	0.10797	0.130137	0.159394
0.102038	0.091016	0.156551	0.181122	0.138088	0.178925	0.178684		0.0561879	0.0744619	0.0947087	0.0877013	0.118909	0.0825194	0.110121
0.107913	0.0991242	0.158557	0.142749	0.082792	0.177487	0.181259		0.0808418	0.0958882	0.148845	0.142211	0.0704971	0.137607	0.171224
0.119199	0.0985267	0.18026	0.169607	0.137205	0.183297	0.152211		0.0803527	0.128167	0.137199	0.102541	0.258333	0.117951	0.141927
0.112346	0.105686	0.175107	0.161336	0.1185	0.229508	0.152903		0.0781244	0.129483	0.131209	0.141261	0.124451	0.128047	0.145888
0.137697	0.142448	0.197395	0.181566	0.127488	0.230323	0.215565		0.0584841	0.0845346	0.0785639	0.137984	0.0482015	0.132911	0.133012
0.0879411	0.100625	0.16871	0.133389	0.104276	0.179927	0.17023		0.0800093	0.11081	0.100224	0.1241	0.0777209	0.144453	0.160142
0.124127	0.104955	0.150271	0.150147	0.171556	0.185966	0.188602		0.0803311	0.0898387	0.145127	0.125287	0.0980257	0.141564	0.173447
0.0905197	0.0934157	0.156945	0.111569	0.129427	0.170947	0.181375		0.0954883	0.120239	0.114893	0.182739	0.194372	0.132613	0.207179
0.131943	0.12635	0.182165	0.161814	0.112474	0.210835	0.174528		0.0547312	0.116127	0.131077	0.129035	0.150344	0.128966	0.144456
0.133193	0.153575	0.18458	0.201447	0.24238	0.236847	0.280419		0.0711152	0.0976907	0.104444	0.117586	0.139146	0.141558	0.163595
0.105108	0.114456	0.159627	0.139719	0.193194	0.159094	0.180863		0.0720269	0.0954033	0.0903293	0.0947199	0.0616403	0.103017	0.178708
0.0807467	0.0988769	0.138773	0.131421	0.188577	0.169553	0.193158		0.0728494	0.106781	0.114714	0.0817573	0.0498512	0.109821	0.164695
0.117262	0.0965337	0.125271	0.138852	0.107451	0.18323	0.142722		0.048831	0.0903282	0.0925763	0.106325	0.20567	0.0768279	0.13186
0.0775282	0.0640248	0.120365	0.110641	0.101952	0.157984	0.109407		0.086345	0.115891	0.137009	0.117276	0.118224	0.125901	0.16637
0.112082	0.101332	0.135648	0.150028	0.115767	0.193649	0.163862		0.0724745	0.0633661	0.127144	0.100724	0.0118398	0.130131	0.135065
0.092779	0.093454	0.141055	0.145513	0.070041	0.179233	0.221898		0.0891324	0.113902	0.134941	0.148656	0.157976	0.116166	0.152746
0.114778	0.142165	0.171133	0.163885	0.221805	0.191389	0.203652		0.0817799	0.103277	0.127315	0.139311	0.155699	0.118594	0.166837
0.10437	0.108976	0.152129	0.113822	0.124723	0.184813	0.155304		0.0915554	0.105287	0.159011	0.13708	0.106521	0.164598	0.174139
0.11578	0.0868038	0.180417	0.171806	0.16686	0.211161	0.181855		0.100218	0.103998	0.163719	0.143248	0.0263109	0.160268	0.149254
0.108053	0.135899	0.155576	0.158113	0.169793	0.227306	0.19848		0.0580878	0.0844914	0.104229	0.11709	0.0681475	0.0951727	0.136729
0.108686	0.13351	0.13529	0.168484	0.232983	0.187017	0.223287		0.0821861	0.0998136	0.108775	0.116767	0.104497	0.125178	0.162244
0.113216	0.13806	0.139227	0.150562	0.258384	0.207071	0.176878		0.071378	0.0962236	0.145796	0.133544	0.0627297	0.152905	0.15145
0.127276	0.132195	0.206484	0.172006	0.168839	0.207882	0.175169		0.0668331	0.0824023	0.123909	0.106226	0.0830125	0.140413	0.152773
0.112328	0.148453	0.183434	0.15963	0.139825	0.202106	0.216635		0.074185	0.107459	0.12958	0.145203	0.0218268	0.147042	0.180479
0.0933541	0.115339	0.143944	0.162842	0.171275	0.189503	0.215861		0.0841991	0.107288	0.129169	0.114556	0.117722	0.131466	0.162932
0.0933534	0.0934904	0.141067	0.163204	0.137242	0.196906	0.208344		0.0573664	0.0686207	0.141248	0.106515	0.069958	0.11563	0.167638
0.103976	0.121415	0.126668	0.117786	0.120767	0.181522	0.157994		0.082091	0.0991667	0.153628	0.154119	0.151236	0.123841	0.172995
0.126032	0.130358	0.169757	0.150665	0.168615	0.192801	0.177883		0.0512614	0.0818259	0.117806	0.114973	0.117769	0.0760348	0.12731
0.0697369	0.0777192	0.0823196	0.0929437	0.0872446	0.156976	0.158956		0.0534774	0.0695683	0.115197	0.116657	0.0450773	0.110095	0.172244
0.128494	0.176944	0.194754	0.174034	0.244931	0.210837	0.225679		0.0540633	0.0812504	0.084924	0.0963713	0.0464412	0.100125	0.135372
0.0762977	0.0850626	0.121484	0.158455	0.132716	0.189732	0.181224		0.0512318	0.0650376	0.0907923	0.0565508	0.041029	0.0765164	0.106854
0.125167	0.122246	0.202769	0.1857	0.150969	0.212228	0.229268		0.0823375	0.116492	0.126281	0.103587	0.0792008	0.134734	0.169906
0.0982788	0.0801969	0.113722	0.111787	0.1601	0.177686	0.181444		0.0595357	0.0795189	0.124997	0.106216	0.0329239	0.108741	0.138258
0.0940067	0.121279	0.173953	0.188474	0.206694	0.220873	0.223283		0.0802651	0.0976963	0.10762	0.109495	0.0697163	0.112906	0.173995
0.0947342	0.0683774	0.132759	0.122994	0.0294662	0.185153	0.154847		0.102227	0.14043	0.163358	0.169718	0.0652797	0.181112	0.167076
0.0759047	0.104244	0.114956	0.123002	0.208852	0.145491	0.186915		0.0745877	0.074274	0.108525	0.139953	0.0722469	0.115061	0.146637
0.0818172	0.113367	0.102393	0.127147	0.16369	0.218953	0.234864		0.100149	0.113018	0.145377	0.165366	0.0924752	0.150207	0.188502
0.127724	0.116336	0.193655	0.181891	0.180827	0.201569	0.209096		0.0617306	0.0784609	0.104343	0.146009	0.150565	0.118087	0.190249
0.0944697	0.110595	0.170853	0.141401	0.134971	0.192453	0.176352		0.0519612	0.0883673	0.104579	0.106418	0.180379	0.091781	0.137592
0.10043	0.135282	0.155801	0.183961	0.241468	0.184065	0.221301		0.0661092	0.0994301	0.088559	0.104612	0.15596	0.0986429	0.175781
0.11034	0.116012	0.164313	0.110824	0.164845	0.175639	0.155841		0.0699749	0.0926514	0.106021	0.102467	0.0208647	0.102914	0.114451
0.103993	0.141025	0.148176	0.155122	0.100227	0.186173	0.200511		0.0718085	0.114205	0.117864	0.0796537	0.177151	0.12463	0.143123
0.103095	0.088357	0.152148	0.155114	0.163862	0.179311	0.128201		0.0678766	0.0993749	0.0993905	0.109994	0.114989	0.104138	0.142635
0.115681	0.146246	0.204067	0.179987	0.229422	0.221153	0.218352		0.0831168	0.100743	0.122545	0.141677	0.0332543	0.136184	0.161185
0.120938	0.124594	0.191674	0.173472	0.199437	0.222925	0.254116		0.0610296	0.0760026	0.102711	0.0904199	0.0217701	0.111094	0.144138
0.09901	0.11492	0.160442	0.124051	0.146408	0.224881	0.211878		0.084835	0.0841077	0.0794879	0.0953013	0.0292229	0.119488	0.148322
0.1234	0.153522	0.20383	0.16346	0.173818	0.189544	0.144905		0.0729399	0.0785222	0.132924	0.124557	0.109544	0.1293	0.17369
0.113114	0.114417	0.190761	0.179854	0.204386	0.226023	0.274582		0.0673124	0.0931583	0.138329	0.110973	0.182634	0.10991	0.171663
0.111756	0.127353	0.205913	0.207493	0.224238	0.230202	0.226828		0.0695106	0.094737	0.119521	0.118487	0.184886	0.113189	0.190572
0.111541	0.139458	0.171439	0.138966	0.135898	0.176998	0.182166		0.0619928	0.0837531	0.0846445	0.134437	0.118953	0.0878385	0.142193
0.120735	0.117205	0.179662	0.163545	0.19292	0.207912	0.18529		0.0899922	0.0982709	0.140843	0.129719	0.0612885	0.118533	0.163731
0.10665	0.132352	0.150314	0.138923	0.137909	0.202418	0.211787		0.0882108	0.114775	0.12018	0.114161	0.145597	0.137405	0.155348
0.101111	0.124616	0.14955	0.126444	0.188915	0.201025	0.219808		0.0840855	0.0897967	0.122507	0.137304	0.110119	0.117626	0.175141
0.111534	0.10915	0.158695	0.172969	0.180228	0.201258	0.195436		0.0647162	0.0790642	0.0852406	0.105715	0.0677856	0.0967383	0.132905
0.0925351	0.137341	0.163067	0.15884	0.137469	0.199357	0.249354		0.0565178	0.0944354	0.0816311	0.0958607	0.0582931	0.104404	0.134443
0.0987165	0.13906	0.150675	0.169597	0.192722	0.178455	0.179709		0.0802808	0.111082	0.0955438	0.116602	0.172902	0.10237	0.143415
0.122324	0.149764	0.155138	0.15896	0.211448	0.20199	0.192183		0.0772701	0.114321	0.127428	0.122017	0.175213	0.110382	0.174922
0.11647	0.121461	0.208901	0.186459	0.261923	0.206438	0.214817		0.0674908	0.0704617	0.155687	0.181657	0.126412	0.144724	0.17085
0.100023	0.0797987	0.151707	0.117246	0.0748185	0.169569	0.152225		0.0785004	0.10449	0.119355	0.144955	0.0437754	0.122974	0.137391
0.114244	0.116626	0.208792	0.171256	0.0125045	0.202048	0.145663		0.0859516	0.0762551	0.134783	0.136691	0.0489569	0.124098	0.162807
0.0956715	0.0964854	0.164008	0.131667	0.0978788	0.163257	0.149329		0.0838256	0.103351	0.134372	0.106407	0.122888	0.13938	0.187354
0.118687	0.143917	0.185758	0.172438	0.257579	0.234646	0.235107		0.0708044	0.0961859	0.11677	0.129568	0.0295886	0.130444	0.151781
0.105327	0.152737	0.195879	0.191277	0.259094	0.218855	0.201811		0.0693049	0.0774515	0.0792709	0.114272	0.0938123	0.0997008	0.122751
0.145763	0.185526	0.230061	0.189653	0.266115	0.226238	0.202369		0.0824124	0.128702	0.12788	0.127152	0.188779	0.139412	0.185053
0.131464	0.170171	0.181786	0.167694	0.22111	0.220642	0.28148		0.0852523	0.0994356	0.161136	0.131573	0.0689724	0.128817	0.155042
0.105432	0.125353	0.151173	0.14566	0.272583	0.177566	0.207204		0.0816086	0.101532	0.0980009	0.136276	0.0309289	0.130668	0.126539
0.0944749	0.109317	0.179346	0.167263	0.172805	0.206778	0.187652		0.0903099	0.0988755	0.136477	0.126176	0.0581467	0.153291	0.186861
0.101224	0.120546	0.177744	0.161941	0.194635	0.197182	0.200828		0.0396377	0.0562281	0.0611405	0.0619378	0.143817	0.0655752	0.109184
0.105376	0.109132	0.139501	0.122774	0.141327	0.191266	0.164308		0.06132	0.114929	0.0952216	0.108116	0.213788	0.122049	0.186396
0.106083	0.102292	0.1478	0.143873	0.159885	0.187177	0.162274		0.0710474	0.108961	0.0801175	0.0884907	0.0609612	0.137567	0.14311
0.0876055	0.113042	0.125336	0.12088	0.149465	0.193706	0.193519		0.0650238	0.0790728	0.117126	0.109444	0.070061	0.131912	0.153557
0.0868221	0.0850443	0.119807	0.106354	0.073518	0.201749	0.151734		0.0584965	0.0901756	0.082181	0.0738748	0.0375717	0.0990936	0.148242
0.103574	0.128481	0.18875	0.170973	0.106999	0.190318	0.13668		0.0980793	0.137599	0.125156	0.139853	0.0570251	0.126098	0.147099
0.116995	0.136768	0.187051	0.169176	0.132916	0.212425	0.169938		0.0532842	0.0698844	0.0968053	0.135586	0.10791	0.090634	0.107768
0.102139	0.113245	0.178073	0.138704	0.161711	0.203578	0.213082		0.060864	0.0646517	0.0706886	0.102891	0.0940323	0.0845958	0.172197
0.115155	0.12878	0.195963	0.13377	0.135413	0.171262	0.184846		0.0672835	0.0936231	0.0850202	0.111327	0.0299365	0.110038	0.144507
0.0823459	0.0659353	0.092823	0.0954283	0.0589303	0.184624	0.115037		0.0547299	0.0716166	0.0893031	0.0967598	0.0716807	0.0915737	0.121193
0.118166	0.112755	0.129411	0.143809	0.18521	0.217587	0.193732		0.0798085	0.100286	0.133838	0.144487	0.130713	0.11915	0.183126
0.0811721	0.127529	0.127597	0.134137	0.226018	0.193342	0.2009		0.0690257	0.0566477	0.101367	0.152003	0.0126306	0.145099	0.167654
0.0971427	0.124913	0.139457	0.132335	0.227052	0.184215	0.185404		0.117047	0.148074	0.168736	0.158054	0.157396	0.167351	0.219909
0.121005	0.134343	0.197568	0.13152	0.160586	0.193693	0.217822		0.0782917	0.074105	0.146414	0.12016	0.0253193	0.147183	0.18501
0.14682	0.132452	0.205716	0.178375	0.28891	0.232661	0.186041		0.0752909	0.117453	0.12779	0.1374	0.145459	0.153109	0.207148
0.121492	0.125638	0.209296	0.20105	0.123115	0.196748	0.186398		0.0554292	0.0889512	0.0731281	0.121928	0.200673	0.0987539	0.138534
0.0821974	0.0849286	0.0906026	0.0841129	0.0553326	0.153916	0.142222		0.0968628	0.129787	0.144112	0.136857	0.144828	0.139934	0.183671
0.112593	0.110752	0.180535	0.179116	0.139879	0.187688	0.104448		0.0726062	0.0990931	0.125448	0.145003	0.0402337	0.10944	0.146337
0.104068	0.119846	0.157053	0.137972	0.193812	0.196256	0.155574		0.0542404	0.0786041	0.111923	0.122116	0.0226115	0.112649	0.119674
0.106886	0.136214	0.165581	0.166494	0.159612	0.201842	0.194912		0.107698	0.131167	0.182815	0.178308	0.227538	0.133395	0.153608
0.10373	0.11614	0.165154	0.130759	0.152567	0.19292	0.157818		0.0682871	0.102283	0.104807	0.120825	0.0780156	0.114519	0.179425
0.122568	0.145718	0.15886	0.118186	0.1584	0.178226	0.16718		0.0604026	0.0858998	0.134063	0.112792	0.173902	0.0861679	0.145067
0.0854873	0.118716	0.163215	0.14397	0.142196	0.187469	0.160233		0.076284	0.113923	0.0818574	0.138828	0.0818133	0.11839	0.13747
0.133201	0.160893	0.210552	0.197491	0.144752	0.206435	0.20966		0.0753722	0.100965	0.104779	0.134731	0.0771433	0.110007	0.157654
0.0771824	0.0758966	0.145899	0.164507	0.0982524	0.152602	0.159643		0.0666062	0.0698231	0.0903791	0.108039	0.00383736	0.0960896	0.133001
0.110019	0.0952699	0.194495	0.13897	0.125232	0.221642	0.158762		0.0696744	0.0880309	0.104402	0.111556	0.145688	0.106294	0.137325
0.113209	0.133629	0.168542	0.127476	0.13707	0.182342	0.140304		0.0739829	0.094625	0.126545	0.132305	0.0153172	0.106861	0.137364
0.0863574	0.0981493	0.14175	0.106698	0.149253	0.195302	0.208063		0.0778931	0.0994029	0.136757	0.120961	0.0822232	0.111697	0.177282
0.108367	0.109931	0.178112	0.145957	0.108081	0.191282	0.14866		0.075159	0.0912506	0.122595	0.12178	0.164651	0.126016	0.165386
0.0764824	0.0775688	0.137864	0.134691	0.148577	0.204329	0.177262		0.0812087	0.088098	0.117621	0.108239	0.062822	0.144045	0.142871
0.104598	0.0970417	0.188229	0.151741	0.1116	0.183458	0.1903		0.0717911	0.120481	0.0889723	0.0920518	0.195702	0.10607	0.138744
0.0701585	0.112452	0.0922898	0.140968	0.145411	0.209704	0.23254		0.0770747	0.11027	0.130686	0.14643	0.0779329	0.124891	0.166313
0.0779733	0.0810887	0.122267	0.110957	0.159163	0.167091	0.156295		0.0532649	0.0738079	0.0874855	0.0660336	0.15214	0.0715796	0.100136
0.122363	0.109304	0.194741	0.155691	0.105988	0.206277	0.218034		0.0797781	0.108013	0.141108	0.13119	0.168643	0.119771	0.140217
0.134665	0.142442	0.208917	0.189107	0.234326	0.193644	0.177778		0.0766164	0.106041	0.11914	0.124279	0.0391268	0.127555	0.121303
0.107195	0.117663	0.136415	0.144997	0.0934772	0.206857	0.157904		0.080513	0.0724808	0.132043	0.160527	0.0524492	0.111327	0.164092
0.137636	0.158832	0.19088	0.175273	0.274677	0.221973	0.258219		0.0642202	0.0720384	0.104286	0.116432	0.0113478	0.154886	0.1288
0.108973	0.0960018	0.165539	0.122417	0.157262	0.187159	0.202836		0.0724132	0.0930517	0.105474	0.117092	0.166763	0.104879	0.172772
0.116408	0.116861	0.140699	0.145649	0.185078	0.20841	0.212783		0.0676927	0.0743419	0.1082	0.0918665	0.0167671	0.0976538	0.125015
0.116549	0.125856	0.187836	0.186463	0.139356	0.18016	0.181406		0.0754698	0.0904165	0.131183	0.105433	0.0591963	0.0949849	0.136506
0.122431	0.127566	0.204112	0.149124	0.128406	0.210537	0.185519		0.0761841	0.104087	0.14234	0.121563	0.0728488	0.141968	0.173026
0.0894831	0.102961	0.153476	0.125953	0.13524	0.187521	0.200741		0.0794156	0.0977227	0.113969	0.132965	0.104793	0.147065	0.170499
0.0846897	0.0885986	0.129776	0.0980832	0.0649898	0.174155	0.113151		0.0720875	0.0750088	0.0972563	0.13392	0.000461514	0.129288	0.159375
0.0973551	0.112592	0.157506	0.15363	0.121427	0.201955	0.154013		0.079506	0.107594	0.121183	0.151386	0.0147241	0.124181	0.164965
0.075401	0.103055	0.119174	0.0980483	0.0872229	0.166029	0.151497		0.0725542	0.0802198	0.137837	0.117783	0.00567219	0.115877	0.143085
0.0902731	0.108592	0.144597	0.122667	0.207579	0.20596	0.217275		0.0589975	0.112007	0.0890894	0.109273	0.18032	0.0976139	0.180421
0.0801493	0.0984742	0.157078	0.166461	0.192908	0.213515	0.167639		0.0948129	0.0978073	0.113595	0.150906	0.0225848	0.123064	0.15569
0.083011	0.0900336	0.120768	0.123833	0.116062	0.18681	0.112233		0.084459	0.0915556	0.0929853	0.140079	0.0422731	0.146831	0.160135
0.0800244	0.0931421	0.143317	0.110083	0.095667	0.177725	0.145053		0.091202	0.10022	0.118287	0.155011	0.117541	0.139289	0.161176
0.0943624	0.0881018	0.12786	0.150225	0.19187	0.19487	0.184358		0.0597301	0.0697558	0.0893456	0.115537	0.0817793	0.112996	0.130795
0.0982996	0.0979136	0.158536	0.143622	0.134228	0.21064	0.202693		0.0651954	0.0788661	0.105335	0.116245	0.156035	0.124314	0.148068
0.0954306	0.0881642	0.149912	0.132476	0.0904651	0.179097	0.182124		0.0865224	0.108965	0.137126	0.178359	0.170017	0.112689	0.186877
0.096439	0.111442	0.114383	0.127231	0.117791	0.205065	0.189593		0.0860109	0.0782987	0.117218	0.172543	0.0463779	0.123443	0.144413
0.109675	0.126067	0.126599	0.141968	0.244262	0.205874	0.213379		0.0665389	0.0978196	0.130634	0.11379	0.1223	0.107607	0.156772
0.119914	0.121896	0.177411	0.169521	0.133417	0.200804	0.204559		0.0921573	0.114975	0.141947	0.147841	0.160519	0.127488	0.185466
0.0841942	0.0877691	0.110495	0.0858175	0.0680136	0.177388	0.164085		0.0791005	0.116697	0.105131	0.13448	0.152524	0.117373	0.175205
0.0921586	0.0998878	0.174775	0.139297	0.107396	0.191941	0.214282		0.0784207	0.0797428	0.104838	0.0983934	0.0126634	0.130024	0.144188
0.107892	0.100092	0.159593	0.128711	0.0233876	0.175676	0.0967975		0.056332	0.0720403	0.123662	0.109009	0.0310996	0.112007	0.163747
0.10074	0.106199	0.12384	0.164385	0.129627	0.173731	0.131742		0.0803568	0.107594	0.11389	0.116484	0.0293383	0.123019	0.14997
0.131302	0.139377	0.186012	0.156153	0.161946	0.189322	0.187471		0.0739187	0.088315	0.125662	0.116001	0.0463468	0.141225	0.164809
0.098043	0.112626	0.148386	0.168205	0.142759	0.183064	0.175502		0.0658973	0.105695	0.0997053	0.0841654	0.110876	0.112261	0.147245
0.0976902	0.117781	0.161137	0.127765	0.123318	0.193989	0.159085		0.0874607	0.10715	0.121542	0.125119	0.117494	0.148264	0.183611
0.102486	0.108333	0.151665	0.142582	0.131738	0.204771	0.294264		0.0821716	0.12163	0.119213	0.106339	0.145304	0.117843	0.148345
0.112967	0.108785	0.177704	0.129517	0.12792	0.192287	0.153994		0.0776151	0.111768	0.157656	0.156063	0.121924	0.149623	0.157292
0.0858253	0.0746579	0.147667	0.143672	0.0543761	0.18656	0.164719		0.0848536	0.0946368	0.12156	0.165356	0.0954899	0.12502	0.166255
0.0897045	0.113306	0.107713	0.105627	0.180082	0.162669	0.138325		0.0728632	0.103071	0.0981209	0.136069	0.0522966	0.112347	0.139559
0.10223	0.131719	0.13969	0.154314	0.151482	0.187883	0.17379		0.055107	0.0857122	0.102873	0.100937	0.165533	0.105448	0.156035
0.136851	0.135838	0.181699	0.174064	0.233978	0.207263	0.185354		0.0817708	0.0962637	0.143983	0.152113	0.0568554	0.129125	0.155979
0.10553	0.129116	0.157451	0.173272	0.226143	0.209422	0.212521		0.0762533	0.0938259	0.0706107	0.108666	0.0675523	0.120787	0.144631
0.0783261	0.0894477	0.123373	0.1362	0.185054	0.16043	0.203759		0.0820084	0.0803046	0.136348	0.131327	0.0417673	0.128852	0.155953
0.0968959	0.100549	0.13298	0.127646	0.129143	0.184469	0.174547		0.0773493	0.0777501	0.135456	0.179586	0.0125275	0.134915	0.158432
0.162785	0.173955	0.243777	0.225301	0.205724	0.210362	0.212413		0.0835641	0.112349	0.126376	0.137587	0.0762377	0.14764	0.173562
0.0972145	0.106291	0.142883	0.167834	0.248587	0.216222	0.236286		0.079571	0.102839	0.133599	0.107502	0.187369	0.111168	0.150522
0.120566	0.124139	0.184533	0.133892	0.0899316	0.218177	0.151441		0.0666146	0.09583	0.0844202	0.118269	0.0820371	0.104406	0.149524
0.0948265	0.100081	0.139202	0.118759	0.0980817	0.167981	0.126857		0.0900487	0.118548	0.152849	0.187099	0.0485112	0.16318	0.189141
0.114268	0.122362	0.166918	0.143682	0.133436	0.207957	0.226371		0.0730926	0.095167	0.101262	0.121561	0.0135325	0.122002	0.15292
0.129349	0.144782	0.222089	0.193551	0.250295	0.217591	0.234777		0.0806591	0.097164	0.133971	0.0867429	0.145472	0.128498	0.163505
0.132859	0.12118	0.222145	0.162589	0.163423	0.220201	0.2044		0.0643096	0.0708131	0.0833882	0.0793964	0.0738314	0.0911078	0.107269
0.120016	0.146496	0.148886	0.150341	0.155697	0.209521	0.195319		0.0602711	0.0728815	0.129527	0.141718	0.0374514	0.131123	0.159876
0.134801	0.135348	0.206783	0.192289	0.108398	0.219449	0.189396		0.0711381	0.0925745	0.143118	0.140784	0.0365472	0.132008	0.169632
0.106714	0.124135	0.159452	0.157823	0.24052	0.199366	0.152098		0.0775406	0.0713962	0.138168	0.130995	0.0365321	0.109573	0.154589
0.0674206	0.0769484	0.107361	0.0921213	0.182934	0.171412	0.16627		0.0962332	0.130888	0.120197	0.131937	0.130409	0.147183	0.182033
0.13092	0.147025	0.171513	0.14337	0.246845	0.20302	0.211261		0.0642884	0.0764858	0.108968	0.0860985	0.125577	0.112397	0.141424
0.115892	0.101397	0.138369	0.169309	0.142612	0.20241	0.230701		0.0820921	0.118807	0.120639	0.120213	0.0931884	0.128247	0.15117
0.0884488	0.116391	0.115593	0.132437	0.177463	0.153231	0.129657		0.0804902	0.103592	0.128599	0.140182	0.038904	0.116816	0.137194
0.113399	0.134291	0.185658	0.130003	0.166179	0.215094	0.169933		0.0564837	0.0732268	0.0766417	0.114333	0.121097	0.0881022	0.13708
0.110016	0.118172	0.153334	0.158681	0.146887	0.183966	0.195353		0.0653985	0.0994881	0.113942	0.109962	0.188937	0.0936081	0.138677
0.116143	0.124744	0.176174	0.1596	0.114827	0.228175	0.229103		0.0661579	0.133619	0.121654	0.13305	0.172952	0.099577	0.138142
0.11278	0.162769	0.22119	0.173	0.18192	0.210142	0.180632		0.0836776	0.105848	0.115551	0.150382	0.142838	0.122743	0.1848
0.102302	0.107969	0.125808	0.144737	0.159648	0.174277	0.171591		0.0400349	0.0576899	0.0623145	0.0662565	0.126245	0.0712231	0.120902
0.117787	0.116284	0.13766	0.147527	0.175094	0.188321	0.202961		0.0600783	0.0810406	0.125752	0.1482	0.167228	0.131747	0.129839
0.108986	0.11753	0.15859	0.168086	0.132717	0.189141	0.228925		0.0789798	0.0993919	0.114316	0.175333	0.12373	0.104178	0.140032
0.134484	0.161552	0.19771	0.182552	0.323517	0.197402	0.220219		0.0786501	0.12084	0.115022	0.112663	0.0715901	0.112306	0.138338
0.0993667	0.102771	0.128239	0.118896	0.125296	0.196023	0.188772		0.0853377	0.0968433	0.0842271	0.154844	0.0714945	0.112047	0.138917
0.109323	0.127156	0.184233	0.14952	0.181762	0.204447	0.221826		0.0971921	0.125738	0.156996	0.149334	0	0.159392	0.150308
0.0990366	0.115274	0.183797	0.154569	0.134722	0.231192	0.204793		0.0900813	0.0984766	0.14438	0.115006	0.118309	0.151845	0.160841
0.0834065	0.113946	0.142206	0.112977	0.107555	0.188135	0.192209		0.0819929	0.119963	0.114748	0.111284	0.0526901	0.137822	0.193061
0.0941296	0.109816	0.15529	0.167222	0.278053	0.19664	0.203568		0.0818955	0.0923739	0.110566	0.15044	0.109171	0.129941	0.154104
0.111694	0.11181	0.164724	0.162387	0.173637	0.212724	0.217428		0.0652115	0.121037	0.103205	0.124719	0.168575	0.13484	0.175649
0.099749	0.105533	0.140108	0.161734	0.191313	0.191159	0.174791		0.0916675	0.0912808	0.115752	0.130949	0.0287767	0.139469	0.161909
0.113708	0.147004	0.17918	0.161614	0.228444	0.221202	0.216905		0.0724342	0.105471	0.103447	0.120963	0.219612	0.119473	0.156668
0.117993	0.130326	0.222341	0.166459	0.167811	0.210472	0.220267		0.0489317	0.0683234	0.104479	0.097252	0.0521008	0.0911716	0.129463
0.12406	0.148674	0.20382	0.159243	0.228185	0.195229	0.206012		0.0733268	0.0755544	0.0839993	0.0667993	0.0168935	0.102613	0.124857
0.0923587	0.108783	0.151116	0.130906	0.200971	0.186981	0.196134		0.0841083	0.113861	0.114626	0.132334	0.117373	0.109742	0.154736
0.141821	0.153896	0.199607	0.149957	0.214977	0.199561	0.185622		0.0659372	0.0940651	0.115347	0.128008	0.0416105	0.0928099	0.133458
0.0790147	0.0687692	0.162132	0.143164	0.0494366	0.214982	0.190456		0.0621948	0.0803538	0.114282	0.134188	0.00632144	0.110055	0.132957
0.111653	0.147623	0.20482	0.195827	0.247877	0.223411	0.280664		0.0838021	0.101301	0.125	0.135942	0.0960179	0.152505	0.149142
0.0786869	0.0715817	0.0914692	0.133193	0.116078	0.164837	0.152289		0.0757619	0.0910593	0.0987583	0.150084	0.141396	0.113241	0.148194
0.0897659	0.11853	0.113626	0.107654	0.114027	0.165161	0.141079		0.0796253	0.123386	0.105866	0.150897	0.0946497	0.128532	0.158855
0.0840165	0.11309	0.13124	0.122264	0.147998	0.176903	0.139947		0.0754132	0.111074	0.0977034	0.105031	0.117074	0.111	0.14899
0.11626	0.109926	0.111868	0.125822	0.176085	0.174429	0.156367		0.0561315	0.104192	0.0713188	0.100041	0.181096	0.0900453	0.130221
0.0840087	0.081074	0.147431	0.140853	0.0852348	0.196526	0.232773		0.065628	0.0831668	0.112626	0.107631	0.0860107	0.105328	0.137683
0.124272	0.1261	0.141533	0.154169	0.237766	0.197369	0.254818		0.0805084	0.0904828	0.134869	0.154603	0.0692271	0.120522	0.16429
0.104464	0.128676	0.142707	0.0968536	0.158432	0.168216	0.161382		0.0777719	0.102455	0.134817	0.122816	0.0697314	0.13041	0.184313
0.0885553	0.141424	0.147905	0.174169	0.18955	0.222403	0.227479		0.0487886	0.0645995	0.0910482	0.0657385	0.0427161	0.0785635	0.100108
0.147713	0.162147	0.176702	0.151483	0.237472	0.194465	0.204061		0.0815379	0.14659	0.108387	0.119965	0.14803	0.108773	0.159755
0.109626	0.104002	0.129152	0.131257	0.169726	0.194938	0.194102		0.0468161	0.0962928	0.0801266	0.0553571	0.0498229	0.0878414	0.116584
0.0809983	0.102242	0.165196	0.119023	0.161812	0.202741	0.179838		0.063601	0.092405	0.101945	0.111208	0.149888	0.108783	0.16337
0.0697146	0.0763606	0.10465	0.125454	0.135627	0.14883	0.139068		0.110094	0.143556	0.176577	0.165477	0.113034	0.164921	0.183186
0.102288	0.100788	0.222414	0.202164	0.0902615	0.202703	0.185594		0.0586773	0.0951607	0.11722	0.130596	0.0160367	0.124818	0.145008
0.13473	0.166058	0.197722	0.190968	0.282987	0.203226	0.187338		0.0589743	0.0582265	0.0874394	0.120105	0.0245737	0.109863	0.153841
0.105583	0.107078	0.148337	0.123272	0.051475	0.20732	0.157137		0.0854166	0.0893558	0.150211	0.114869	0.0270206	0.141012	0.165583
0.127314	0.16959	0.193518	0.191053	0.298077	0.210791	0.266316		0.070325	0.102371	0.107008	0.125689	0.0847048	0.125524	0.153966
0.145082	0.19686	0.194757	0.182577	0.290052	0.233915	0.207021		0.0656448	0.0712347	0.072175	0.111467	0.0944589	0.114109	0.120672
0.0721645	0.0709462	0.11962	0.114096	0.0501257	0.17758	0.122312		0.0815603	0.0989702	0.100006	0.0645931	0.0287553	0.114435	0.129405
0.0935361	0.104209	0.0975361	0.116018	0.0829689	0.185864	0.184254		0.0802744	0.100286	0.137863	0.123885	0.106302	0.149877	0.15389
0.0806116	0.0934244	0.119913	0.112687	0.108297	0.164999	0.132239		0.0933161	0.100535	0.113124	0.148897	0.174252	0.142446	0.167703
0.105426	0.115157	0.113731	0.110607	0.139928	0.213695	0.169541		0.0566199	0.0612718	0.0725629	0.128813	0.0272142	0.0894033	0.113393
0.101937	0.127012	0.117847	0.131647	0.280226	0.204948	0.201499		0.0672004	0.0989467	0.0970024	0.0909469	0.0805533	0.116755	0.166798
0.0862709	0.101908	0.127831	0.110154	0.0825532	0.181626	0.122606		0.0854925	0.093376	0.143366	0.115017	0.151434	0.118134	0.162599
0.11029	0.136428	0.202568	0.182423	0.176895	0.234407	0.215607		0.0656472	0.0785712	0.114041	0.136361	0.133318	0.100077	0.155535
0.121906	0.106652	0.176124	0.170289	0.115809	0.180443	0.151243		0.0961154	0.119944	0.155535	0.13923	0.102656	0.152288	0.154872
0.0986298	0.119517	0.177725	0.146447	0.0591517	0.199374	0.151869		0.0547773	0.117999	0.0786784	0.0954098	0.155053	0.0823984	0.141974
0.0759421	0.0655649	0.103705	0.112235	0.0703406	0.161078	0.12885		0.058678	0.0809755	0.0986615	0.125368	0.0785485	0.09856	0.149021
0.131399	0.122885	0.21993	0.20287	0.140509	0.225466	0.207477		0.0809583	0.0777051	0.140958	0.119219	0.0653634	0.127029	0.14047
0.104159	0.131384	0.174409	0.150809	0.172009	0.193684	0.188978		0.0674025	0.0874685	0.0902087	0.100692	0.0136578	0.115292	0.139092
0.108411	0.100645	0.147611	0.132822	0.150495	0.19919	0.188957		0.0716438	0.113013	0.0945799	0.117745	0.165106	0.129177	0.134347
0.0825003	0.0664369	0.152967	0.119882	0.0464191	0.187441	0.158665		0.0738712	0.0941311	0.120187	0.159552	0.0606875	0.122095	0.153915
0.106743	0.139463	0.147426	0.15005	0.205007	0.186167	0.196414		0.078889	0.0924377	0.100004	0.151446	0.0385141	0.123954	0.163978
0.117779	0.107852	0.144319	0.14792	0.122496	0.193432	0.162569		0.0953412	0.120064	0.0952727	0.158849	0.0644503	0.124671	0.182711
0.120406	0.130606	0.191627	0.181502	0.210178	0.223298	0.185244		0.0624183	0.0898104	0.1048	0.110793	0.186084	0.0949607	0.148386
0.126903	0.11579	0.240478	0.196324	0.0889812	0.21841	0.224928		0.0805437	0.104545	0.0925952	0.135593	0.0937373	0.128405	0.181219
0.0884631	0.099792	0.14071	0.153166	0.152866	0.206305	0.180512		0.0950978	0.0820016	0.123436	0.114454	0.058453	0.13493	0.167821
0.0852996	0.144079	0.172755	0.120635	0.185723	0.204422	0.22764		0.074854	0.0861103	0.140932	0.109454	0.00795605	0.109374	0.122677
0.0731071	0.0784745	0.11398	0.101227	0.142887	0.146282	0.103702		0.0973903	0.13097	0.0972899	0.156619	0.0397413	0.157963	0.139158
0.120905	0.12769	0.173495	0.198231	0.121601	0.198609	0.176442		0.0915731	0.0882775	0.147745	0.118098	0.0919274	0.131359	0.145746
0.0928354	0.100151	0.184331	0.152983	0.108921	0.178786	0.174906		0.0802905	0.130231	0.102713	0.114252	0.145508	0.113219	0.172628
0.10545	0.12545	0.13783	0.163771	0.142135	0.198831	0.202993		0.0848856	0.0917911	0.125716	0.115226	0.080509	0.147895	0.169472
0.120135	0.122629	0.187982	0.174605	0.153924	0.194315	0.201147		0.0705123	0.0910744	0.08733	0.120486	0.116488	0.124947	0.167593
0.0716682	0.0454558	0.0997544	0.0819103	0.0299273	0.173197	0.118533		0.0790884	0.0829458	0.112865	0.115748	0.0594277	0.11731	0.137716
0.104384	0.114631	0.134687	0.151027	0.186449	0.190566	0.156513		0.0795232	0.114527	0.102151	0.112672	0.125816	0.0843962	0.156433
0.109289	0.111117	0.150605	0.144921	0.168116	0.183919	0.17857		0.0795528	0.0998597	0.148049	0.130257	0.107291	0.15697	0.190635
0.0948453	0.0997109	0.134182	0.159067	0.136863	0.198792	0.208868		0.0599323	0.111926	0.094545	0.117851	0.126789	0.109432	0.162964
0.092953	0.0986213	0.0863238	0.113735	0.0716541	0.169533	0.129677		0.0785956	0.111395	0.0938183	0.118439	0.108873	0.121002	0.166895
0.120076	0.137173	0.187359	0.186934	0.24259	0.202662	0.188338		0.0693602	0.0852962	0.0974443	0.127286	0.0507495	0.111362	0.17393
0.110749	0.121872	0.174181	0.174973	0.304837	0.217448	0.269107		0.0644584	0.0982437	0.0953441	0.0896075	0.120289	0.132612	0.182411
0.113918	0.144736	0.17142	0.153156	0.175673	0.183498	0.160317		0.064859	0.0941931	0.0864692	0.0867502	0.0924082	0.0925137	0.131642
0.142214	0.119581	0.21981	0.192455	0.253507	0.245628	0.227882		0.078743	0.111254	0.113189	0.113898	0.0769619	0.120717	0.175796
0.0952656	0.100867	0.154644	0.126477	0.106136	0.166335	0.147427		0.0502606	0.0974021	0.0822767	0.0805199	0.0817514	0.0844184	0.159383
0.102352	0.117095	0.184944	0.150099	0.140589	0.171281	0.126881		0.0812977	0.106066	0.131376	0.156596	0.100713	0.106874	0.173373
0.0991715	0.117086	0.133365	0.123891	0.215367	0.202267	0.197365		0.0651781	0.10282	0.102215	0.121406	0.150959	0.10196	0.151906
0.125151	0.158489	0.195969	0.211394	0.247385	0.220862	0.226464		0.075258	0.104614	0.1346	0.126869	0.16591	0.141937	0.139152
0.0642732	0.0620469	0.0909962	0.106449	0.0777136	0.168888	0.135406		0.075257	0.0990832	0.111046	0.12346	0.172311	0.133248	0.16335
0.10691	0.141161	0.180248	0.185304	0.172673	0.197488	0.195378		0.0788119	0.113946	0.101939	0.102607	0.0306914	0.127131	0.201198
0.12417	0.131137	0.158862	0.17253	0.223276	0.175499	0.19589		0.0644165	0.0654947	0.0950284	0.136046	0.0231988	0.10531	0.132201
0.104428	0.153687	0.183094	0.154746	0.0720778	0.206746	0.186522		0.0744356	0.105278	0.119685	0.122293	0.0522061	0.122948	0.154457
0.113593	0.129115	0.188365	0.127215	0.102026	0.177934	0.137677		0.0765914	0.106545	0.109172	0.126207	0.100893	0.126016	0.180631
0.101879	0.109576	0.102707	0.120297	0.128213	0.189328	0.176381		0.0787534	0.0995422	0.158159	0.144238	0.0275538	0.131313	0.192872
0.0750188	0.0811697	0.136607	0.129923	0.170473	0.189706	0.195107		0.077158	0.0791425	0.134353	0.132033	0.0443603	0.136257	0.16118
0.117635	0.12865	0.164167	0.158731	0.233731	0.193537	0.182085		0.0826858	0.105947	0.14075	0.115693	0.0964159	0.108968	0.126303
0.112444	0.131975	0.186939	0.17205	0.197953	0.17666	0.195737		0.0794221	0.113069	0.109652	0.119065	0.0241058	0.161942	0.172946
0.103738	0.115667	0.178857	0.124117	0.110858	0.192319	0.180025		0.0717886	0.0736851	0.111456	0.133784	0.0511263	0.120456	0.128305
0.0822945	0.0930438	0.112499	0.102772	0.087583	0.178172	0.145151		0.0713828	0.0877804	0.103273	0.107854	0.028899	0.144996	0.147872
0.095739	0.0726908	0.119759	0.150902	0.13082	0.185992	0.136396		0.0846751	0.118119	0.144798	0.146767	0.0549921	0.118573	0.168441
0.112043	0.113049	0.187915	0.197935	0.156242	0.210146	0.19194		0.0902495	0.101948	0.0884394	0.129372	0.0996042	0.13826	0.211685
0.112967	0.107074	0.171461	0.164049	0.0972284	0.197078	0.142636		0.0801726	0.0936626	0.113165	0.143388	0.011147	0.148426	0.156819
0.1171	0.143648	0.213509	0.170016	0.25881	0.203546	0.206736		0.0770872	0.108237	0.12788	0.139424	0.0735988	0.145534	0.162453
0.100675	0.123753	0.125098	0.135724	0.147646	0.176404	0.188865		0.0614376	0.0681087	0.0743532	0.109028	0.0927743	0.0913451	0.124365
0.11768	0.141023	0.123798	0.144124	0.224289	0.203455	0.18904		0.055742	0.0699337	0.0640308	0.081966	0.0252082	0.0912412	0.152559
0.101456	0.123755	0.171637	0.133368	0.206169	0.187444	0.212068		0.0557857	0.0444685	0.0919732	0.110584	0.0405608	0.0988379	0.137031
0.0875564	0.0685883	0.13516	0.109449	0.104416	0.187517	0.157071		0.0709363	0.0813153	0.0959648	0.127223	0.0946708	0.121279	0.161845
0.108673	0.130377	0.177473	0.177805	0.147129	0.213019	0.214029		0.0688237	0.0858462	0.126791	0.175882	0.0983561	0.12584	0.17209
0.109624	0.10996	0.172418	0.128833	0.106642	0.163778	0.166993		0.0986492	0.117341	0.130744	0.0959452	0.0177085	0.140401	0.13415
0.125917	0.13557	0.18929	0.182731	0.101108	0.209111	0.172402		0.0654245	0.0993303	0.0886654	0.109034	0.086422	0.10098	0.149203
0.126212	0.136236	0.185537	0.153934	0.147607	0.210521	0.196872		0.069363	0.0860008	0.107569	0.0948823	0.147596	0.0913742	0.151712
0.12596	0.105172	0.103172	0.124146	0.17618	0.18232	0.134575		0.0817265	0.07999	0.115985	0.157126	0.0711836	0.128298	0.156602
0.111455	0.139427	0.198343	0.139723	0.135433	0.196983	0.201131		0.063004	0.105408	0.0988819	0.117821	0.0947736	0.105043	0.134002
0.107733	0.112053	0.137774	0.111442	0.232695	0.188957	0.213885		0.0871484	0.105782	0.139939	0.168868	0.175437	0.1439	0.168229
0.10995	0.117321	0.172676	0.173573	0.179894	0.204511	0.178313		0.079756	0.112097	0.130596	0.171381	0.0860331	0.140931	0.174075
0.102224	0.0729303	0.131194	0.128983	0.100981	0.173613	0.165559		0.0830519	0.115969	0.134887	0.145458	0.159733	0.147337	0.17174
0.0868481	0.0712801	0.120171	0.134957	0.1468	0.196173	0.197324		0.0700862	0.112412	0.135368	0.089651	0.15941	0.113427	0.14049
0.099686	0.101033	0.17069	0.156146	0.141225	0.194534	0.172049		0.0776848	0.0920168	0.0886696	0.132895	0.0430275	0.119852	0.160165
0.121612	0.165207	0.208052	0.229624	0.217326	0.214057	0.24105		0.0512084	0.0501908	0.0750972	0.0906199	0.00993341	0.100036	0.118733
0.0718921	0.0754455	0.135326	0.122644	0.039412	0.16978	0.102208		0.0883081	0.0790508	0.126271	0.176421	0.0418721	0.152939	0.175403
0.090257	0.111472	0.123323	0.130739	0.140331	0.162863	0.204128		0.0628789	0.0951183	0.0896815	0.112317	0.0748462	0.103189	0.133008
0.0854608	0.082124	0.164581	0.116483	0.106125	0.178261	0.196819		0.0546312	0.0574052	0.0933914	0.0953481	0.0145519	0.0808487	0.123743
0.0865051	0.0759418	0.166	0.107635	0.0715026	0.192629	0.147282		0.0595689	0.0756233	0.0987798	0.10333	0.113484	0.0937331	0.157692
0.0984973	0.148227	0.132049	0.154222	0.265584	0.190684	0.208281		0.0781671	0.124101	0.116891	0.151907	0.130998	0.111181	0.1505
0.0798524	0.0822037	0.108759	0.108983	0.0420919	0.165318	0.141854		0.0726815	0.0926665	0.116363	0.123886	0.0767246	0.0973273	0.151459
0.10395	0.0913519	0.13162	0.145529	0.14432	0.187801	0.15037		0.0766536	0.114645	0.113677	0.136317	0.118089	0.137332	0.156469
0.0897959	0.110618	0.155517	0.12302	0.0505266	0.178577	0.143221		0.0876162	0.10295	0.12178	0.14391	0.150908	0.128241	0.194876
0.124079	0.13148	0.154824	0.170891	0.213146	0.175377	0.148824		0.0747994	0.137046	0.0963764	0.128299	0.119713	0.113776	0.165047
0.167696	0.180292	0.238569	0.234065	0.308036	0.239838	0.256512		0.0732052	0.0524784	0.0863996	0.13814	0.0387222	0.134137	0.155255
0.130691	0.115004	0.21539	0.171092	0.0917103	0.225021	0.207795		0.0755856	0.096905	0.134079	0.107913	0.118146	0.130576	0.164127
0.0923277	0.081368	0.147279	0.127373	0.0897489	0.182969	0.128179		0.0785618	0.0937395	0.131429	0.136232	0.122078	0.134541	0.160787
0.104832	0.0967755	0.166194	0.150965	0.123716	0.193095	0.162334		0.0682289	0.0991256	0.0968736	0.126409	0.116444	0.137725	0.182495
0.121809	0.135576	0.117827	0.113655	0.182082	0.168376	0.189423		0.0731327	0.0810126	0.109593	0.12781	0.0162166	0.107198	0.153047
0.0801094	0.0787038	0.132647	0.118052	0.0375873	0.195334	0.124522		0.0914205	0.117949	0.153349	0.177926	0.148445	0.147419	0.210884
0.124777	0.146424	0.188192	0.183181	0.15985	0.195732	0.208709		0.0850635	0.0832985	0.112449	0.118039	0.0674223	0.122372	0.146374
0.13545	0.148644	0.160738	0.160651	0.24051	0.205109	0.206523		0.0897749	0.150049	0.126679	0.0982005	0.127652	0.14595	0.171853
0.134423	0.154912	0.204392	0.197812	0.235248	0.196376	0.197323		0.0370251	0.0585971	0.0755919	0.075227	0.0781572	0.0812682	0.128812
0.0976117	0.0950609	0.162411	0.19076	0.144331	0.194539	0.173765		0.0715707	0.105902	0.0956761	0.124053	0.121845	0.129396	0.152776
0.109094	0.126975	0.164914	0.173589	0.21758	0.174502	0.164313		0.0863149	0.100047	0.105007	0.114666	0.0186653	0.130791	0.149698
0.116045	0.122502	0.174011	0.172388	0.21006	0.242178	0.263532		0.0632531	0.0924479	0.0839107	0.0908919	0.128637	0.0970632	0.121851
0.112001	0.0999264	0.162675	0.158845	0.155267	0.223144	0.214173		0.066033	0.101778	0.098708	0.153067	0.0834455	0.12234	0.166782
0.0929821	0.095341	0.151491	0.100481	0.217331	0.208179	0.181645		0.0842245	0.0845151	0.1626	0.150631	0.0740678	0.141588	0.177466
0.131195	0.148819	0.175655	0.138471	0.132188	0.18489	0.139019		0.0889319	0.0911505	0.125489	0.163478	0.0984531	0.131536	0.156078
0.105161	0.0981561	0.160919	0.153279	0.215506	0.187092	0.169107		0.0866395	0.114342	0.145197	0.132098	0.00880414	0.147515	0.172498
0.0859251	0.100291	0.121401	0.123987	0.201367	0.186803	0.176541		0.0610298	0.0922782	0.0889106	0.147999	0.158295	0.0989083	0.121083
0.0873509	0.107691	0.155592	0.120681	0.124919	0.179894	0.18676		0.0686611	0.0635985	0.0732026	0.137113	0.0318361	0.125445	0.170869
0.108551	0.0995585	0.127115	0.148027	0.078353	0.1835	0.126253		0.0603947	0.0738099	0.0848304	0.109871	0.045607	0.104782	0.12877
0.110754	0.135749	0.213172	0.183746	0.211719	0.211639	0.223104		0.0614939	0.0857502	0.0833051	0.0977023	0.0136018	0.111421	0.144571
0.10152	0.150598	0.154396	0.136754	0.166765	0.161333	0.162413		0.0929686	0.124307	0.122473	0.162235	0.132827	0.1238	0.172359
0.125921	0.16628	0.170794	0.148133	0.219865	0.198661	0.221266		0.0827602	0.103465	0.128802	0.122309	0.0770656	0.12805	0.147161
0.107113	0.125709	0.119945	0.141349	0.171409	0.206298	0.158262		0.0424699	0.0539932	0.095125	0.102908	0.0247725	0.0940339	0.159516
0.0831342	0.102114	0.143287	0.129158	0.0581599	0.181949	0.10807		0.0692658	0.0949345	0.114434	0.181409	0.093839	0.121856	0.169405
0.103361	0.119096	0.135605	0.110279	0.146063	0.180926	0.180858		0.0632123	0.0737047	0.134955	0.103623	0.119423	0.0991166	0.150774
0.0926959	0.100685	0.158412	0.16967	0.0777063	0.197657	0.175124		0.0768716	0.0700898	0.117431	0.141718	0.0806596	0.132937	0.169459
0.135665	0.145691	0.190221	0.182511	0.158651	0.200956	0.179403		0.102847	0.120198	0.138429	0.157381	0.0481361	0.146117	0.15632
0.131207	0.142204	0.18056	0.144311	0.199271	0.19967	0.193798		0.0965818	0.116065	0.129817	0.118356	0.156366	0.140075	0.172685
0.109508	0.113964	0.219724	0.199497	0.187025	0.218517	0.192951		0.0816789	0.116249	0.117157	0.11461	0.146521	0.134134	0.192255
0.107444	0.119429	0.17396	0.168894	0.244909	0.20052	0.23695		0.0704402	0.0750987	0.06723	0.107893	0.113149	0.0848415	0.130405
0.13009	0.150162	0.196562	0.15233	0.181077	0.211422	0.218588		0.0802233	0.110292	0.132969	0.14985	0.0514015	0.12229	0.161195
0.0880795	0.11175	0.110235	0.106902	0.094515	0.166903	0.164912		0.0732579	0.0887664	0.121738	0.115012	0.0627224	0.111161	0.149077
0.10259	0.10371	0.165821	0.163207	0.16455	0.217354	0.205831		0.0753963	0.112242	0.108535	0.14509	0.0127425	0.120733	0.129383
0.115951	0.145425	0.158003	0.118996	0.141985	0.195153	0.220516		0.0626567	0.0699547	0.0673031	0.111346	0.0833872	0.0938638	0.103692
0.0964177	0.0974366	0.132959	0.134425	0.0732378	0.174766	0.170057		0.115559	0.145221	0.150282	0.172659	0.111855	0.193295	0.185342
0.10776	0.126027	0.151497	0.141828	0.183232	0.18998	0.169579		0.0722456	0.0905355	0.102187	0.155269	0.128143	0.134026	0.167349
0.0971497	0.112174	0.163701	0.143092	0.156875	0.181323	0.189764		0.0592115	0.079943	0.113353	0.117988	0.10982	0.112052	0.156505
0.103911	0.113369	0.20684	0.157528	0.0916429	0.216015	0.179602		0.0597654	0.0971294	0.0914007	0.0731784	0.0408766	0.113112	0.130599
0.109949	0.147723	0.168705	0.163597	0.159154	0.185379	0.211715		0.0718753	0.0939351	0.118316	0.084232	0.189226	0.112488	0.159732
0.0974716	0.123709	0.16473	0.159899	0.150757	0.182267	0.189157		0.0735259	0.123944	0.140756	0.136109	0.22749	0.135891	0.158679
0.106631	0.140165	0.19405	0.168305	0.206473	0.220863	0.218447		0.0747156	0.0989414	0.0953724	0.124197	0.186715	0.123032	0.201156
0.115328	0.12031	0.193999	0.162918	0.15653	0.207565	0.193363		0.0954309	0.137387	0.103913	0.125515	0.0377548	0.164285	0.173642
0.113801	0.160843	0.212518	0.185257	0.202976	0.238591	0.242592		0.0708615	0.0975847	0.0958461	0.117631	0.0182239	0.119829	0.125271
0.122831	0.143754	0.205214	0.166634	0.221639	0.237943	0.252481		0.0688481	0.0925778	0.0869374	0.0885423	0.0735275	0.101392	0.150549
0.0896956	0.0980923	0.141789	0.135021	0.0554121	0.188419	0.158415		0.0555798	0.0777237	0.0610823	0.102848	0.0848367	0.106051	0.135057
0.100594	0.116242	0.198447	0.143512	0.109702	0.179816	0.16288		0.0752553	0.0955276	0.122255	0.119207	0.11073	0.131486	0.170834
0.0832514	0.127389	0.153983	0.141758	0.231475	0.209633	0.259224		0.0716752	0.0948272	0.0985351	0.119689	0.147053	0.138292	0.15701
0.0834755	0.108955	0.147092	0.123099	0.14218	0.19968	0.178349		0.0842644	0.0894792	0.100339	0.153945	0.152451	0.106412	0.171169
0.127315	0.152098	0.197239	0.195064	0.246735	0.239226	0.222483		0.060642	0.0981804	0.0943292	0.0811925	0.00803141	0.11779	0.129711
0.1072	0.113838	0.191537	0.147327	0.117824	0.182548	0.145351		0.091285	0.0997372	0.115012	0.116623	0.0138108	0.14006	0.151727
0.117848	0.140574	0.180804	0.136926	0.216869	0.211804	0.200269		0.0980907	0.0850179	0.135219	0.152982	0.0649606	0.16734	0.168206
0.0962161	0.0959572	0.145885	0.113074	0.0729578	0.181006	0.158405		0.0685828	0.0853573	0.119919	0.0978629	0.00717805	0.128417	0.161954
0.0832585	0.0933523	0.144624	0.10502	0.147844	0.18772	0.155999		0.0833134	0.0936452	0.136003	0.162158	0.105416	0.139936	0.178023
0.148635	0.153057	0.216135	0.17649	0.169019	0.19974	0.132561		0.0726046	0.105241	0.114054	0.14336	0.167537	0.129393	0.161628
0.103291	0.132267	0.165293	0.144262	0.133717	0.175993	0.204026		0.0801401	0.103695	0.110757	0.149212	0.141748	0.12185	0.152906
0.0822358	0.0854034	0.153384	0.154248	0.131166	0.170529	0.131867		0.0686886	0.0781074	0.0699949	0.124223	0.0487714	0.102501	0.145347
0.0971212	0.112424	0.197252	0.114782	0.128585	0.191979	0.221291		0.0765366	0.0813421	0.15562	0.137005	0.0392123	0.121635	0.172197
0.106562	0.134663	0.133313	0.140969	0.124268	0.181119	0.185706		0.062141	0.0550289	0.11784	0.131017	0.00548756	0.107694	0.131963
0.0821346	0.0685043	0.139659	0.164816	0.148235	0.183984	0.17538		0.0913951	0.121091	0.137317	0.147227	0.179989	0.131365	0.162023
0.142766	0.14082	0.195276	0.183333	0.158387	0.218174	0.185015		0.0707438	0.0821828	0.120466	0.102573	0.0666731	0.131629	0.17385
0.103566	0.105373	0.157437	0.145029	0.0355885	0.192003	0.189627		0.0727121	0.115542	0.111898	0.112546	0.174902	0.133692	0.179515
0.107911	0.121638	0.201407	0.156289	0.208432	0.187351	0.229773		0.0954644	0.138062	0.143599	0.133975	0.147297	0.122118	0.138054
0.111442	0.109226	0.177019	0.186575	0.208886	0.170794	0.136344		0.056202	0.0738243	0.0913508	0.0941505	0.0769448	0.112743	0.156398
0.126563	0.155201	0.158936	0.160995	0.21016	0.200843	0.206736		0.0647339	0.0740511	0.0810931	0.0931812	0.0219035	0.117943	0.173854
0.0958318	0.136227	0.206004	0.183269	0.0849073	0.190621	0.168067		0.0514071	0.0718298	0.0990215	0.109041	0.13089	0.109972	0.163802
0.125616	0.142201	0.16421	0.163304	0.229008	0.213082	0.195163		0.0867901	0.11874	0.116619	0.120209	0.0710173	0.127243	0.148334
0.128826	0.153247	0.173695	0.153366	0.227359	0.194253	0.191475		0.0780665	0.0939738	0.0904267	0.131561	0.0172716	0.150984	0.192114
0.0987171	0.115621	0.141712	0.138347	0.144715	0.169269	0.160982		0.0487858	0.0701873	0.0669758	0.0945645	0.00869152	0.0835112	0.105627
0.110203	0.0969412	0.199093	0.171503	0.122595	0.173848	0.189007		0.0724652	0.101271	0.0915628	0.119591	0.0458381	0.110488	0.167669
0.132912	0.170241	0.154393	0.189257	0.233855	0.199484	0.185099		0.0544328	0.12123	0.0905009	0.117458	0.123928	0.0911627	0.184848
0.10158	0.108636	0.17925	0.172435	0.115116	0.199018	0.193118		0.0747201	0.0987023	0.130585	0.114454	0.191245	0.127975	0.176194
0.0799746	0.0549032	0.138257	0.103992	0.0537195	0.168943	0.127672		0.0730549	0.0828673	0.094848	0.128632	0.0270465	0.133495	0.143412
0.0954508	0.10987	0.139956	0.149446	0.212128	0.169576	0.149911		0.0751983	0.0783048	0.129725	0.151649	0.0757954	0.132284	0.156761
0.117996	0.158716	0.134492	0.148619	0.19224	0.211385	0.186903		0.0812026	0.116535	0.116814	0.107799	0.106646	0.135811	0.165863
0.120748	0.137925	0.189237	0.139015	0.133626	0.173823	0.128836		0.0639846	0.115859	0.0893637	0.0886775	0.118631	0.108948	0.145164
0.0980331	0.101183	0.115616	0.171773	0.145059	0.16989	0.17206		0.0509265	0.0841929	0.0990379	0.101969	0.0962594	0.0980673	0.181445
0.108781	0.133424	0.147177	0.128322	0.237103	0.183179	0.163463		0.0625178	0.0845058	0.0877288	0.0984469	0.212763	0.0897226	0.134066
0.0882532	0.11402	0.148959	0.137919	0.104448	0.182147	0.174661		0.0901978	0.0667594	0.136045	0.176562	0.0144914	0.121511	0.146318
0.0806391	0.099221	0.12344	0.123224	0.223322	0.175766	0.187213		0.0722205	0.0753843	0.157848	0.127406	0.00891578	0.12647	0.152039
0.109159	0.0891368	0.111571	0.159065	0.0738321	0.16985	0.141536		0.0612547	0.0952725	0.0908797	0.100961	0.0343071	0.0939873	0.119267
0.122165	0.142478	0.174653	0.158509	0.249802	0.158774	0.138289		0.0557447	0.0596469	0.0642997	0.0885762	0.0258495	0.108131	0.127602
0.135932	0.137918	0.187897	0.160126	0.159739	0.205792	0.189418		0.0797678	0.101649	0.128847	0.113379	0.0470031	0.13027	0.178483
0.10207	0.0968606	0.159208	0.140069	0.0888841	0.17574	0.134575		0.067391	0.0678448	0.109998	0.0968498	0.0277729	0.108953	0.139416
0.0947965	0.101007	0.141014	0.137283	0.182706	0.172471	0.188779		0.0952618	0.110134	0.137657	0.146899	0.146807	0.131011	0.152705
0.121	0.162184	0.178501	0.163619	0.144152	0.216867	0.159027		0.085389	0.0815986	0.106965	0.108053	0.0156747	0.14738	0.154911
0.125169	0.135971	0.183436	0.184098	0.139954	0.224055	0.213316		0.0622421	0.0834279	0.121081	0.116205	0.0179862	0.106857	0.159359
0.100887	0.113222	0.163239	0.148045	0.171581	0.183291	0.19944		0.0816521	0.12881	0.113057	0.120028	0.0476151	0.149719	0.154553
0.12544	0.117031	0.167009	0.133891	0.109277	0.168375	0.126455		0.0989297	0.102494	0.14268	0.136258	0.0454049	0.152678	0.14353
0.125494	0.150576	0.160133	0.150473	0.219051	0.164009	0.202849		0.0595773	0.0789149	0.0951265	0.0886867	0.0602146	0.079388	0.127233
0.0873961	0.092471	0.144576	0.125246	0.079174	0.169602	0.171223		0.0605588	0.0671285	0.112415	0.10994	0.0612201	0.107189	0.133604
0.0840619	0.0757351	0.138335	0.102436	0.0318511	0.190427	0.154697		0.0751821	0.0911593	0.10323	0.110275	0.103841	0.123525	0.131804
0.0851013	0.0959246	0.100533	0.105607	0.172692	0.162329	0.161915		0.0788036	0.102661	0.133598	0.138924	0.114857	0.130437	0.157784
0.0820238	0.0769139	0.154053	0.145608	0.0463025	0.176146	0.128554		0.07734	0.104562	0.114377	0.121769	0.0618216	0.128859	0.144807
0.109827	0.131476	0.15757	0.160095	0.143101	0.209616	0.198819		0.0702659	0.0789844	0.129998	0.151022	0.0576808	0.104691	0.179093
0.110322	0.1359	0.158019	0.149101	0.0924288	0.202036	0.212991		0.0648409	0.0601944	0.113635	0.113101	0.0102194	0.126546	0.132754
0.119246	0.122357	0.149791	0.136986	0.160479	0.208795	0.195598		0.0840863	0.0693822	0.104711	0.130078	0.0762949	0.108993	0.143143
0.100554	0.106905	0.150509	0.138231	0.170299	0.185186	0.160518		0.050272	0.066099	0.0858089	0.139277	0.0338665	0.0944528	0.139948
0.110331	0.09814	0.16207	0.161081	0.12179	0.203522	0.175933		0.0689595	0.091352	0.104582	0.149599	0.188618	0.120327	0.163512
0.0970663	0.117352	0.167733	0.148561	0.100177	0.192791	0.161124		0.061862	0.095063	0.0893283	0.101403	0.0724814	0.0930831	0.163512
0.0993977	0.116966	0.157047	0.103981	0.126355	0.206911	0.191624		0.111096	0.111965	0.128747	0.139155	0.0568642	0.14444	0.166578
0.106196	0.1059	0.129738	0.164927	0.115152	0.194714	0.149744		0.103719	0.145517	0.15938	0.158365	0.0909539	0.163194	0.169303
0.0946062	0.121372	0.164024	0.134766	0.167492	0.161174	0.173741		0.0781743	0.09355	0.150871	0.121161	0.165964	0.129454	0.149202
0.108906	0.126055	0.127171	0.147214	0.166762	0.176602	0.12314		0.108063	0.113049	0.153363	0.174221	0.0096754	0.148897	0.175009
0.100499	0.107384	0.167059	0.144448	0.0815105	0.184422	0.15939		0.0662666	0.0943185	0.121143	0.118798	0.0347819	0.100875	0.130009
0.105245	0.146542	0.188831	0.195405	0.293064	0.226579	0.251922		0.0850591	0.124791	0.109762	0.139394	0.0713712	0.133727	0.155959
0.0946122	0.121077	0.156113	0.126159	0.141497	0.187695	0.220236		0.0748355	0.117799	0.11916	0.112413	0.13574	0.129091	0.157144
0.126237	0.143116	0.183841	0.1744	0.210604	0.240053	0.21202		0.0840194	0.112117	0.107136	0.144743	0.119055	0.153232	0.148484
0.0915181	0.0931585	0.141443	0.134019	0.0970185	0.213611	0.238137		0.0729987	0.140652	0.107417	0.112587	0.142869	0.117935	0.140025
0.100845	0.112175	0.162417	0.125604	0.141619	0.188245	0.154459		0.0840936	0.0873354	0.122097	0.160564	0.015426	0.1315	0.152308
0.122428	0.120678	0.226581	0.175878	0.172177	0.212021	0.187467		0.0850688	0.0811711	0.14343	0.139976	0.1221	0.136197	0.188835
0.0979147	0.0872189	0.15091	0.156207	0.0269427	0.177354	0.132529		0.0712131	0.0562655	0.105291	0.108927	0.0750653	0.110542	0.154418
0.112065	0.113085	0.156467	0.172501	0.134133	0.182266	0.187473		0.0621662	0.0803187	0.118371	0.0796741	0.124324	0.107156	0.156815
0.110801	0.106411	0.130511	0.142492	0.142473	0.226962	0.233143		0.0772803	0.0645724	0.152438	0.136941	0.0618072	0.124875	0.152332
0.0933857	0.0882862	0.143355	0.147628	0.0748404	0.193359	0.157864		0.0600355	0.0619246	0.0813288	0.0941813	0.0650826	0.100585	0.144575
0.123438	0.146097	0.171563	0.198099	0.216342	0.216151	0.210106		0.0815014	0.105254	0.136412	0.145838	0.109376	0.13673	0.202309
0.102562	0.135918	0.218927	0.165028	0.102904	0.201511	0.21053		0.0756063	0.125749	0.0978728	0.139385	0.143785	0.119996	0.159598
0.0961148	0.112134	0.176682	0.14341	0.100011	0.187008	0.147474		0.0675964	0.0949726	0.107709	0.109533	0.0551932	0.105141	0.138268
0.11015	0.119979	0.172179	0.170013	0.167363	0.178279	0.143851		0.0848686	0.0925171	0.137141	0.156138	0.0233685	0.155112	0.182435
0.103407	0.110505	0.140064	0.135922	0.12046	0.184468	0.19057		0.0594811	0.0890148	0.106079	0.101344	0.171584	0.101135	0.127041
0.0750608	0.0798005	0.095709	0.108118	0.14601	0.174535	0.158042		0.0661258	0.0810807	0.0899617	0.0995376	0.0726742	0.0976248	0.170345
0.118535	0.141311	0.183462	0.14506	0.217005	0.191299	0.158777		0.0640318	0.114023	0.108152	0.118459	0.136009	0.0818075	0.126793
0.106557	0.116252	0.171094	0.151661	0.217881	0.20131	0.216889		0.0761671	0.10466	0.0892424	0.145346	0.0393854	0.123708	0.143923
0.0903623	0.103874	0.142037	0.113336	0.119763	0.1623	0.153511		0.065924	0.0794707	0.0952707	0.108792	0.0728009	0.103947	0.148657
0.0969595	0.122191	0.164036	0.0984592	0.168868	0.185703	0.196729		0.0654877	0.115076	0.100821	0.129577	0.206713	0.113116	0.167032
0.0816417	0.0898066	0.132748	0.148515	0.133259	0.203475	0.181534		0.0757098	0.111616	0.103907	0.133585	0.102516	0.104597	0.131112
0.0812244	0.0851095	0.163322	0.125277	0.0511564	0.205809	0.230998		0.0528471	0.0674083	0.104797	0.107748	0.0342959	0.104012	0.145961
0.0895856	0.112991	0.122849	0.133582	0.0678205	0.194208	0.150865		0.100512	0.14377	0.120776	0.156452	0.0715862	0.136567	0.173353
0.131031	0.150332	0.171974	0.173565	0.315307	0.223482	0.237309		0.0748311	0.0802761	0.124662	0.128881	0.0322746	0.117182	0.167166
0.0803053	0.0779959	0.0962227	0.118514	0.046202	0.163234	0.154555		0.0748589	0.0796033	0.102617	0.155031	0.054841	0.0934795	0.148347
0.0902881	0.132997	0.143494	0.130474	0.217688	0.166415	0.174109		0.0879841	0.0745944	0.111615	0.14295	0.0960346	0.135428	0.149203
0.0953238	0.0996805	0.157455	0.114882	0.0902153	0.221398	0.212654		0.0805009	0.133625	0.107017	0.127625	0.18015	0.125526	0.180822
0.0986736	0.12023	0.185925	0.13787	0.202378	0.18675	0.204413		0.0746906	0.0900322	0.12935	0.120063	0.0308988	0.154175	0.147549
0.12357	0.14972	0.128535	0.158697	0.281151	0.175613	0.187408		0.0710765	0.0843192	0.088065	0.0990263	0.0120828	0.123496	0.163492
0.125196	0.127046	0.157216	0.206782	0.195269	0.217369	0.18049		0.0679192	0.0817714	0.0940182	0.0919269	0.0890555	0.131788	0.147715
0.100697	0.105177	0.161408	0.133671	0.0775354	0.194682	0.176318		0.11145	0.105435	0.169072	0.177201	0.134619	0.156047	0.171652
0.119334	0.123177	0.191059	0.15138	0.115406	0.174927	0.185287		0.0783943	0.0960849	0.118647	0.106384	0.039035	0.104594	0.147947
0.11022	0.127011	0.177948	0.162681	0.166831	0.202803	0.170024		0.0644778	0.0949217	0.108777	0.172449	0.119982	0.121844	0.182936
0.118361	0.129151	0.216732	0.185309	0.0979948	0.205428	0.182033		0.0839396	0.0886554	0.140797	0.149534	0.13278	0.146214	0.146969
0.108354	0.0963213	0.14662	0.128463	0.089551	0.196593	0.165432		0.0900157	0.105069	0.129112	0.111013	0.0490495	0.0983643	0.139181
0.0714044	0.0747676	0.125807	0.128554	0.0943384	0.17795	0.180219		0.0752366	0.123835	0.099203	0.0969718	0.156825	0.121641	0.164807
0.1115	0.12409	0.154629	0.154759	0.118972	0.210235	0.204927		0.0729522	0.0890485	0.104554	0.153325	0.125025	0.130855	0.161539
0.100648	0.123953	0.152787	0.128403	0.242103	0.199599	0.209124		0.0749342	0.100324	0.121279	0.161773	0.173926	0.105129	0.134882
0.119067	0.126294	0.190781	0.168024	0.132544	0.205138	0.203863		0.0664448	0.102507	0.125983	0.122976	0.190817	0.125762	0.135237
0.0988596	0.110008	0.106511	0.129351	0.113769	0.184565	0.152112		0.0815714	0.0857833	0.137569	0.119749	0.0268433	0.119826	0.144173
0.118388	0.143753	0.215851	0.164933	0.109231	0.208885	0.204548		0.0783749	0.0898088	0.154909	0.101619	0.0467721	0.11775	0.156189
0.114583	0.111557	0.177803	0.175729	0.235908	0.203763	0.214098		0.083844	0.136172	0.114345	0.126916	0.15118	0.106787	0.137692
0.100418	0.101459	0.160638	0.153915	0.132277	0.181604	0.192396		0.0710425	0.103097	0.129625	0.149425	0.10188	0.137101	0.172691
0.109564	0.115002	0.148757	0.119414	0.101895	0.177466	0.161847		0.0873157	0.12113	0.113353	0.125748	0.0639679	0.103129	0.125422
0.140556	0.14252	0.202495	0.162608	0.128907	0.209462	0.161201		0.0575214	0.0863549	0.0882549	0.0833762	0.0545457	0.0993937	0.115376
0.130553	0.118947	0.168053	0.190898	0.131573	0.189292	0.158285		0.0702894	0.0841224	0.12334	0.109618	0.0600945	0.107076	0.137792
0.0934946	0.104713	0.125611	0.135277	0.143177	0.198466	0.164981		0.064991	0.0756632	0.132984	0.115205	0.115095	0.0888466	0.146694
0.0816762	0.0834515	0.151401	0.131482	0.0695575	0.194502	0.159066		0.0499676	0.0582647	0.0798827	0.0957601	0.0797944	0.0902948	0.118836
0.0954504	0.110456	0.168437	0.16757	0.121837	0.195084	0.18767		0.0617417	0.0916399	0.0991359	0.119917	0.156444	0.0932139	0.161561
0.0889691	0.0881713	0.148739	0.121097	0.100662	0.167562	0.203959		0.0880513	0.0954839	0.119624	0.109867	0.151704	0.137095	0.187169
0.0831797	0.115185	0.142016	0.131084	0.123503	0.168006	0.137534		0.0989814	0.133865	0.156475	0.135734	0.14369	0.13904	0.185024
0.106077	0.105684	0.152609	0.161597	0.113143	0.236458	0.188119		0.0622372	0.0904168	0.103539	0.148083	0.169988	0.103186	0.180619
0.146634	0.154926	0.216445	0.177596	0.18897	0.213309	0.21473		0.0646163	0.0943459	0.0578333	0.102377	0.156099	0.0943181	0.110842
0.127755	0.138391	0.151993	0.15867	0.194006	0.186936	0.181398		0.0742764	0.0599807	0.109514	0.132857	0.014105	0.0880878	0.130546
0.0924353	0.063307	0.147433	0.154006	0.0340616	0.207182	0.123158		0.0650535	0.0857798	0.124566	0.133625	0.128674	0.138642	0.166144
0.0929919	0.126232	0.220522	0.186101	0.130014	0.223651	0.223247		0.0615184	0.0911494	0.107449	0.096858	0.100155	0.0778995	0.163915
0.104586	0.107613	0.154819	0.168901	0.15416	0.192609	0.220668		0.0684956	0.0751004	0.0998552	0.120482	0.0747138	0.105918	0.155558
0.11965	0.153509	0.193118	0.204937	0.143901	0.21251	0.226181		0.0416772	0.0573704	0.0540632	0.0836411	0.130226	0.0793616	0.137453
0.121801	0.134676	0.164366	0.183323	0.32624	0.246344	0.229136		0.0871902	0.104702	0.103563	0.161826	0.0957348	0.136495	0.196594
0.10859	0.130193	0.160869	0.147284	0.0934786	0.210609	0.187013		0.0841843	0.107653	0.121324	0.120768	0.0029168	0.148165	0.135237
0.103407	0.112353	0.146577	0.134668	0.135867	0.183408	0.209668		0.0741604	0.101233	0.116302	0.103485	0.0734403	0.128864	0.155297
0.0964946	0.077129	0.10387	0.149655	0.147414	0.197725	0.125636		0.0924532	0.102237	0.135578	0.134451	0.187036	0.154139	0.182632
0.0872932	0.118712	0.179012	0.135278	0.167582	0.196006	0.196498		0.0680087	0.0882706	0.0979076	0.0958265	0.0928659	0.119626	0.160571
0.109851	0.10713	0.17869	0.160174	0.157325	0.198985	0.193228		0.0733644	0.108463	0.111917	0.109456	0.0257539	0.0978491	0.139072
0.108822	0.145624	0.162772	0.14375	0.199035	0.19814	0.134311		0.0767553	0.121609	0.0901086	0.118926	0.147371	0.118476	0.176457
0.0850341	0.110366	0.130391	0.11008	0.121068	0.163926	0.183872		0.0626779	0.0735328	0.090907	0.0980506	0.0516053	0.102496	0.133516
0.0862912	0.122356	0.151045	0.113135	0.115699	0.183139	0.164251		0.0542387	0.0702158	0.0787996	0.103513	0.0351254	0.0959185	0.167774
0.118586	0.12667	0.190168	0.147064	0.0823629	0.20457	0.174914		0.0633669	0.102353	0.108128	0.133484	0.182084	0.093779	0.124692
0.10288	0.103248	0.181303	0.170211	0.0785862	0.199811	0.167517		0.0636035	0.107838	0.0951853	0.112087	0.200512	0.102372	0.139445
0.111292	0.10925	0.161552	0.18661	0.145225	0.175103	0.179897		0.0799033	0.117644	0.149444	0.121268	0.0841306	0.127707	0.166267
0.104701	0.112841	0.184528	0.137271	0.185843	0.201213	0.216936		0.0719256	0.098622	0.0676229	0.100144	0.123681	0.115765	0.152043
0.16018	0.173559	0.256279	0.219153	0.260832	0.235016	0.252217		0.0911924	0.0813388	0.111562	0.150783	0.106199	0.157008	0.200983
0.118769	0.125621	0.186765	0.212084	0.185023	0.230369	0.251239		0.049004	0.0961806	0.0763173	0.0956774	0.170532	0.0973199	0.139755
0.117298	0.124376	0.191311	0.185094	0.143306	0.19731	0.192262		0.0555991	0.0638158	0.0971365	0.139145	0.0111602	0.102338	0.125577
0.116559	0.121916	0.166726	0.11007	0.0976985	0.196472	0.181469		0.088015	0.122416	0.151628	0.0731933	0.146001	0.15036	0.188666
0.124432	0.112678	0.181204	0.145014	0.110367	0.197604	0.185184		0.0745966	0.0817182	0.125094	0.114618	0.00857099	0.104437	0.156677
0.0984479	0.137422	0.171062	0.155501	0.188385	0.177847	0.179159		0.0732768	0.08904	0.126656	0.0856191	0.0355059	0.134395	0.163092
0.114124	0.107841	0.179186	0.154913	0.122776	0.219982	0.198458		0.0549776	0.0831548	0.11734	0.123679	0.0555988	0.11599	0.119384
0.0988812	0.121134	0.151093	0.155615	0.185157	0.190827	0.162364		0.0511639	0.0610436	0.0873864	0.0912284	0.105513	0.0926136	0.150044
0.084518	0.0881736	0.12764	0.111585	0.0301901	0.182723	0.116481		0.0489862	0.0664754	0.106378	0.0853994	0.132711	0.0830033	0.138051
0.135263	0.135213	0.204537	0.167844	0.164712	0.208321	0.185311		0.0606242	0.0658593	0.108146	0.0997656	0.0220413	0.135809	0.176037
0.0976862	0.109586	0.140419	0.136039	0.122361	0.193758	0.158765		0.105287	0.112499	0.158793	0.167586	0.043611	0.157193	0.175275
0.0955566	0.0977472	0.15211	0.150285	0.11678	0.164017	0.212732		0.0879555	0.120766	0.136752	0.118092	0.0157674	0.132501	0.129493
0.0696385	0.0681084	0.10072	0.113036	0.0900984	0.167085	0.133267		0.0791896	0.0987235	0.146707	0.116777	0.0631759	0.127548	0.157051
0.138922	0.136037	0.163696	0.157266	0.219119	0.209159	0.208671		0.0562906	0.0776605	0.127573	0.121875	0.0846172	0.118403	0.169492
0.0950467	0.0859906	0.113686	0.121457	0.1159	0.192476	0.209718		0.0887006	0.0923886	0.0861025	0.100474	0.126533	0.140359	0.151291
0.0842533	0.103658	0.127788	0.11485	0.187907	0.156467	0.207312		0.0650695	0.115562	0.106868	0.107377	0.152428	0.100318	0.152561
0.104551	0.1249	0.167403	0.142663	0.246825	0.191709	0.227839		0.0547429	0.0958078	0.104457	0.0943828	0.0589723	0.0997039	0.125698
0.094034	0.0979196	0.162647	0.180433	0.147636	0.19413	0.14132		0.0564266	0.0806502	0.104968	0.110729	0.0715786	0.107943	0.133587
0.119338	0.14401	0.131326	0.133618	0.167749	0.178933	0.179532		0.0545991	0.0739757	0.103807	0.131928	0.0264339	0.0691712	0.106422
0.0878564	0.0813366	0.171126	0.133609	0.115364	0.171037	0.169496		0.0661227	0.10159	0.104674	0.133707	0.151358	0.118016	0.163561
0.10622	0.128757	0.177835	0.177708	0.217509	0.222094	0.247629		0.0718854	0.0998119	0.0884755	0.121897	0.0789932	0.116334	0.175015
0.0795835	0.105922	0.121288	0.113495	0.217265	0.168099	0.15981		0.0721565	0.0922543	0.140324	0.153268	0.0362437	0.122828	0.170918
0.12215	0.148796	0.209037	0.191524	0.136377	0.243784	0.217695		0.0753628	0.0876221	0.111812	0.126792	0.176313	0.122756	0.159377
0.0989779	0.135118	0.147052	0.143479	0.190216	0.215281	0.210897		0.0694241	0.0706685	0.118157	0.115279	0.0788021	0.107064	0.191028
0.106463	0.110734	0.116452	0.139727	0.168999	0.179921	0.166933		0.0575858	0.0922073	0.115483	0.0949537	0.0781546	0.0796359	0.142033
0.0936302	0.130016	0.138741	0.147619	0.21404	0.187989	0.240411		0.0645586	0.085118	0.081017	0.126581	0.00549906	0.103608	0.124225
0.104343	0.1036	0.16642	0.151381	0.203055	0.212573	0.167835		0.0537698	0.106831	0.0816826	0.103094	0.200371	0.0824931	0.131724
0.133493	0.171367	0.165894	0.151959	0.224075	0.221128	0.25058		0.0613191	0.0945523	0.0841814	0.120984	0.0475069	0.0993827	0.161874
0.101866	0.135988	0.153486	0.143434	0.249252	0.199973	0.183942		0.070626	0.0969025	0.0871728	0.0848772	0.117891	0.11235	0.168484
0.103846	0.118763	0.152267	0.14486	0.149834	0.186662	0.143542		0.06542	0.0658549	0.099616	0.162737	0.022189	0.13156	0.153473
0.1076	0.102477	0.132956	0.121451	0.216759	0.174627	0.186998		0.0523837	0.0564293	0.0923694	0.105235	0.0189765	0.09867	0.117159
0.0977537	0.119484	0.157458	0.125512	0.183014	0.190101	0.194667		0.0859825	0.102497	0.120224	0.191266	0.0751586	0.167252	0.14742
0.104181	0.119914	0.148905	0.167383	0.182604	0.188943	0.173714		0.0799453	0.137051	0.102633	0.117823	0.144259	0.125129	0.145148
0.0848684	0.0915032	0.141335	0.139471	0.142876	0.211403	0.171995		0.0813262	0.0846283	0.120394	0.148888	0.106944	0.112273	0.131132
0.102913	0.0960739	0.144715	0.147107	0.163453	0.201325	0.163298		0.0874807	0.128602	0.135271	0.122012	0.133177	0.149324	0.193122
0.123345	0.127297	0.19907	0.170903	0.200526	0.175369	0.169438		0.0729186	0.0988391	0.102664	0.101799	0.103864	0.12902	0.158496
0.112876	0.146829	0.194982	0.186632	0.217147	0.195087	0.217529		0.0725512	0.110534	0.112815	0.143769	0.104339	0.138115	0.188857
0.0689613	0.0937619	0.138308	0.0874064	0.0637183	0.170618	0.115876		0.0637857	0.0858005	0.0796653	0.108457	0.171322	0.110625	0.136161
0.0951343	0.108267	0.113304	0.112001	0.156927	0.193331	0.138331		0.0872772	0.131316	0.0889468	0.131289	0.137096	0.161258	0.207429
0.141075	0.165537	0.190797	0.178161	0.300986	0.198762	0.18458		0.101078	0.123535	0.0894628	0.153738	0.170483	0.157272	0.18256
0.0969342	0.0792278	0.156888	0.147877	0.119128	0.196641	0.191468		0.0887035	0.115776	0.148779	0.119187	0.132416	0.120497	0.152765
0.117636	0.0959047	0.200701	0.181648	0.0983336	0.204147	0.160777		0.080261	0.117582	0.13236	0.103795	0.0401732	0.117343	0.155319
0.0917141	0.0854565	0.139554	0.146457	0.144522	0.176364	0.108802		0.060498	0.0921893	0.0850316	0.0862383	0.0802192	0.108038	0.13292
0.111049	0.109887	0.148726	0.161951	0.156571	0.190474	0.184223		0.0713981	0.107824	0.125715	0.102533	0.13773	0.10739	0.132653
0.0995269	0.105518	0.166532	0.132803	0.0883865	0.212156	0.150167		0.0584549	0.109712	0.0776998	0.0853459	0.164641	0.107407	0.137845
0.0827897	0.0939049	0.120508	0.11199	0.10481	0.147134	0.187881		0.0911416	0.087382	0.108949	0.130829	0.0305785	0.162527	0.168957
0.128183	0.130101	0.192238	0.159353	0.161046	0.214012	0.208		0.0852764	0.0969761	0.11961	0.153567	0.135137	0.157502	0.164238
0.13799	0.193771	0.192977	0.194302	0.340196	0.219359	0.217688		0.0756344	0.0792416	0.12164	0.132929	0.0761355	0.0889161	0.182622
0.127698	0.111849	0.146659	0.185554	0.186824	0.22266	0.155237		0.0581435	0.0770795	0.0882913	0.145411	0.016915	0.108567	0.169307
0.0959579	0.0952493	0.161296	0.113953	0.0847578	0.175627	0.140173		0.0663737	0.118547	0.11371	0.161201	0.153462	0.150451	0.154625
0.110477	0.151249	0.18017	0.154776	0.210657	0.201403	0.21967		0.0596629	0.0786261	0.0792851	0.0986631	0.0290643	0.100188	0.148172
0.121624	0.14162	0.194109	0.16396	0.14329	0.217783	0.248262		0.0962816	0.102253	0.136147	0.131129	0.21982	0.141037	0.172462
0.078307	0.0765664	0.108825	0.102174	0.0384375	0.212095	0.21081		0.0744358	0.0988781	0.0966756	0.111449	0.0619831	0.121526	0.149125
0.0817877	0.0986275	0.116211	0.0919703	0.138858	0.137297	0.149156		0.0793442	0.123755	0.110756	0.131024	0.132365	0.125032	0.18379
0.123034	0.130885	0.194686	0.182145	0.147455	0.19936	0.20136		0.0985598	0.115032	0.126232	0.122929	0.0215255	0.154682	0.178015
0.097932	0.104738	0.159839	0.149219	0.107663	0.216788	0.217005		0.0715112	0.0958931	0.123704	0.150701	0.0255933	0.144236	0.168669
0.0988678	0.0852985	0.13929	0.121458	0.0890863	0.190635	0.133574		0.0674665	0.137254	0.109883	0.111062	0.187133	0.164374	0.163714
0.0816906	0.0785524	0.123435	0.13537	0.14607	0.156068	0.155436		0.072289	0.0918897	0.12067	0.097567	0.0959792	0.108588	0.132529
0.124041	0.117834	0.166669	0.155504	0.126492	0.203889	0.198351		0.0735021	0.10919	0.101534	0.130769	0.146918	0.13353	0.126622
0.116732	0.105225	0.165591	0.158039	0.196915	0.152792	0.153986		0.0689343	0.133774	0.117328	0.133422	0.245815	0.123416	0.159576
0.110475	0.105659	0.152879	0.155798	0.0751302	0.202528	0.175747		0.0620173	0.0917588	0.0960604	0.112907	0.15693	0.0991744	0.139967
0.0785178	0.0896935	0.123708	0.136836	0.0914074	0.166016	0.162458		0.100974	0.154556	0.151235	0.151277	0.177279	0.148621	0.148526
0.106578	0.101965	0.130865	0.148776	0.157468	0.185636	0.12354		0.0628503	0.116526	0.0865625	0.125891	0.225732	0.0853849	0.138867
0.1023	0.0981772	0.13909	0.163066	0.104096	0.19385	0.165198		0.0719509	0.0802866	0.114304	0.130193	0.0687413	0.112415	0.151202
0.0921499	0.0778217	0.13252	0.124528	0.0778062	0.136183	0.156057		0.0439575	0.0838578	0.074454	0.0631787	0.0529879	0.110862	0.140318
0.0979559	0.121918	0.129334	0.135159	0.180142	0.186326	0.168842		0.0789263	0.100578	0.13684	0.142704	0.121326	0.116363	0.148759
0.10705	0.147253	0.168448	0.132956	0.21796	0.196152	0.192925		0.0543948	0.0777058	0.0842468	0.108687	0.0866996	0.0973807	0.128324
0.127447	0.150525	0.149995	0.162911	0.265452	0.195047	0.195018		0.0603136	0.0622308	0.123967	0.127198	0.171153	0.131654	0.176587
0.114941	0.0993165	0.200164	0.156093	0.135725	0.20588	0.217278		0.0575126	0.0954843	0.0815342	0.140952	0.0983117	0.113237	0.160677
0.0907731	0.100679	0.138654	0.106676	0.034128	0.178995	0.11158		0.0951522	0.109342	0.156877	0.155339	0.0325318	0.13129	0.155959
0.121568	0.135423	0.194747	0.174438	0.261136	0.225834	0.22602		0.0593825	0.0553865	0.114184	0.104688	0.0386206	0.122219	0.111294
0.0922194	0.0850528	0.111339	0.117672	0.0652338	0.185071	0.131131		0.0627009	0.0883379	0.138672	0.111711	0.0460572	0.137503	0.181951
0.11515	0.144118	0.20197	0.143606	0.119148	0.167539	0.151379		0.0957286	0.114715	0.174226	0.158957	0.0975792	0.169489	0.191787
0.116608	0.135405	0.187095	0.140165	0.197061	0.174604	0.188578		0.0799681	0.0805173	0.102311	0.108931	0.0290436	0.142941	0.162248
0.0978423	0.122086	0.15073	0.131524	0.137041	0.189205	0.17076		0.054737	0.0942535	0.0826773	0.0532381	0.0268902	0.100599	0.161915
0.108618	0.100681	0.175376	0.181758	0.160788	0.223739	0.225709		0.081609	0.116598	0.12347	0.143163	0.139856	0.111328	0.181095
0.0923208	0.0919625	0.164041	0.180838	0.139577	0.200108	0.190593		0.0913769	0.146816	0.121495	0.146917	0.119832	0.136672	0.194058
0.115669	0.0996561	0.158633	0.142891	0.115476	0.175247	0.160818		0.0693171	0.0747988	0.102346	0.106452	0.0712669	0.093309	0.104811
0.089157	0.0856946	0.150505	0.125821	0.0208188	0.17839	0.150807		0.0762659	0.0945016	0.107411	0.138669	0.125121	0.121974	0.195452
0.094942	0.103764	0.167391	0.151549	0.226705	0.185297	0.227764		0.104357	0.140657	0.12386	0.143896	0.15895	0.128535	0.139656
0.108461	0.108653	0.176527	0.144743	0.156077	0.206864	0.247302		0.0921486	0.102257	0.142456	0.152436	0.129753	0.13194	0.18799
0.101824	0.0908526	0.15502	0.17675	0.128378	0.192665	0.143865		0.0629916	0.0848213	0.0915557	0.0823108	0.150324	0.0950425	0.120821
0.092975	0.0803325	0.145688	0.169634	0.0830835	0.182982	0.141585		0.0888321	0.0995929	0.144099	0.162995	0.121562	0.146396	0.177462
0.106109	0.142773	0.152309	0.158484	0.232669	0.193219	0.207004		0.0681817	0.0842978	0.129546	0.140164	0.118098	0.123976	0.13271
0.099547	0.105378	0.121296	0.115725	0.0595445	0.166416	0.12795		0.0690606	0.117545	0.109738	0.0978195	0.248715	0.114861	0.162317
0.0896191	0.116278	0.151755	0.143713	0.10091	0.177633	0.166919		0.0687829	0.0618633	0.129275	0.144926	0.0379486	0.126289	0.135658
0.0889245	0.0878731	0.117909	0.0891003	0.107392	0.157049	0.105306		0.0939193	0.107146	0.174706	0.16545	0.0764248	0.134044	0.152524
0.0915248	0.0920714	0.117338	0.10261	0.132279	0.170323	0.16001		0.0689329	0.101799	0.136358	0.12589	0.048505	0.111029	0.144115
0.109664	0.126404	0.173174	0.144138	0.129624	0.177984	0.182528		0.0717616	0.119198	0.131892	0.137352	0.155345	0.114019	0.158512
0.0825024	0.103494	0.138322	0.126725	0.12692	0.148554	0.159393		0.0631613	0.0591958	0.0780182	0.107592	0.085934	0.10711	0.135811
0.116063	0.1674	0.184469	0.143351	0.183798	0.211394	0.189101		0.0590446	0.0881688	0.103152	0.0885827	0.246626	0.0857983	0.137577
0.106033	0.0947391	0.154615	0.141663	0.129071	0.199231	0.197254		0.0678516	0.080217	0.108786	0.150372	0.0140326	0.123853	0.180199
0.110607	0.115556	0.104802	0.110003	0.214633	0.192381	0.169471		0.0852563	0.106635	0.12401	0.185645	0.142194	0.158196	0.202049
0.10897	0.117856	0.190715	0.16609	0.149036	0.234142	0.166848		0.087306	0.113348	0.109574	0.164099	0.0455773	0.144457	0.143366
0.0947184	0.134777	0.134149	0.106359	0.130202	0.155089	0.195791		0.0724246	0.11258	0.11538	0.103672	0.140476	0.116258	0.163135
0.132295	0.132061	0.206893	0.169914	0.207736	0.217922	0.254048		0.0643114	0.0989812	0.124399	0.0821454	0.0974317	0.0856277	0.129084
0.125022	0.146431	0.177545	0.183043	0.216816	0.209641	0.216175		0.0894166	0.10459	0.122475	0.154231	0.106956	0.159823	0.167251
0.136702	0.147803	0.202164	0.21012	0.228607	0.218601	0.223719		0.0653083	0.0692264	0.105529	0.0766983	0.103608	0.110162	0.127095
0.113863	0.126873	0.171894	0.185267	0.180776	0.218246	0.216407		0.0658741	0.0958729	0.0933353	0.0891738	0.0489686	0.0803535	0.131153
0.086581	0.114927	0.155901	0.131119	0.0795844	0.178928	0.207362		0.0577206	0.0973638	0.0857565	0.0992601	0.0296052	0.111752	0.154633
0.0813048	0.0920161	0.113037	0.0976452	0.0626202	0.17002	0.161561		0.0951501	0.0879186	0.140393	0.122536	0.0311637	0.147253	0.141972
0.0874311	0.125108	0.12665	0.131167	0.146431	0.195797	0.201288		0.0928443	0.092393	0.159799	0.198074	0.060179	0.142425	0.148833
0.0911719	0.118215	0.173373	0.17435	0.267774	0.221346	0.185858		0.0744427	0.131515	0.119312	0.125095	0.155141	0.145845	0.183096
0.101873	0.108798	0.156748	0.135283	0.117032	0.17067	0.132492		0.0680214	0.0814248	0.106195	0.11409	0.115562	0.137494	0.198413
0.0980392	0.114779	0.170974	0.161821	0.212954	0.204285	0.207166		0.081124	0.122206	0.126787	0.13915	0.0185628	0.133316	0.158907
0.0886933	0.0653581	0.140636	0.139929	0.0582747	0.168582	0.132554		0.07014	0.111174	0.137112	0.116573	0.0555871	0.130358	0.161796
0.105159	0.140652	0.162365	0.152201	0.226515	0.208145	0.247386		0.0890486	0.126686	0.153658	0.111622	0.0266033	0.166243	0.160989
0.122343	0.139229	0.170179	0.204034	0.192776	0.193834	0.152488		0.0602725	0.0960016	0.099355	0.119803	0.117216	0.105411	0.153201
0.0961125	0.120371	0.17884	0.164848	0.199869	0.227297	0.210729		0.0592704	0.0825377	0.102935	0.0982083	0.0179375	0.1062	0.172742
0.0734898	0.0886923	0.12815	0.100142	0.0738531	0.172249	0.121937		0.0743928	0.0938237	0.127695	0.144775	0.124251	0.132793	0.181321
0.0956777	0.115056	0.115745	0.145987	0.113884	0.192265	0.175703		0.0619308	0.100372	0.109008	0.10491	0.147415	0.102623	0.2136
0.106294	0.0856854	0.150856	0.13217	0.0998074	0.196787	0.107904		0.0832225	0.0696283	0.101372	0.153496	0.00624175	0.140895	0.1542
0.0769129	0.0823406	0.101616	0.100053	0.143453	0.161492	0.145618		0.0847019	0.0751658	0.119595	0.132353	0.157421	0.107649	0.146904
0.100927	0.133866	0.192759	0.180655	0.193851	0.205348	0.226642		0.0938236	0.118641	0.105582	0.157011	0.0902314	0.127494	0.162358
0.112833	0.160938	0.173043	0.185311	0.135279	0.217121	0.184007		0.098403	0.127461	0.11575	0.185883	0.120027	0.142123	0.16868
0.106917	0.121587	0.197753	0.14261	0.103193	0.18988	0.230178		0.0642481	0.0822409	0.10859	0.108711	0.117433	0.107303	0.163717
0.100469	0.10062	0.12638	0.117127	0.14292	0.191367	0.162124		0.0625434	0.113499	0.107081	0.12423	0.162495	0.126546	0.210769
0.121683	0.129773	0.180232	0.180795	0.168949	0.22846	0.221216		0.0613698	0.0946243	0.0968356	0.135656	0.0312237	0.114989	0.147885
0.141877	0.155091	0.225608	0.172911	0.1985	0.214089	0.219579		0.0856405	0.104907	0.133746	0.133472	0.136576	0.127781	0.197143
0.101249	0.121298	0.145182	0.106695	0.150207	0.189962	0.174667		0.0662199	0.118149	0.126933	0.139959	0.28657	0.116313	0.227573
0.106329	0.125982	0.12893	0.129058	0.165728	0.218642	0.170549		0.0602907	0.086153	0.111286	0.108544	0.0939314	0.125779	0.137958
0.133372	0.126009	0.222012	0.163987	0.117853	0.228322	0.19689		0.0705482	0.0908783	0.110825	0.116103	0.0767333	0.114888	0.148352
0.0657306	0.0821534	0.10951	0.092026	0.0499325	0.136832	0.114496		0.0608801	0.0936342	0.0927292	0.0731354	0.0413491	0.107744	0.128683
0.116069	0.151545	0.190135	0.163665	0.227677	0.200264	0.185746		0.0717327	0.0905154	0.13906	0.106049	0.135051	0.111556	0.147085
0.119833	0.127485	0.180119	0.144661	0.2484	0.202434	0.179864		0.0767229	0.0778258	0.145947	0.145114	0.0219253	0.118614	0.158898
0.0802546	0.0857653	0.130684	0.124725	0.0771949	0.18425	0.156278		0.0738055	0.0983185	0.111455	0.12363	0.020721	0.124501	0.148622
0.090263	0.0997377	0.147892	0.12383	0.0480629	0.18571	0.13815		0.0882371	0.142983	0.114069	0.123411	0.212677	0.13635	0.169984
0.0993956	0.0975219	0.1536	0.139613	0.133603	0.183549	0.168217		0.0762187	0.0884131	0.123241	0.135422	0.04946	0.143584	0.161605
0.0890252	0.0973445	0.10558	0.115843	0.10486	0.161886	0.189588		0.0692666	0.0982463	0.112488	0.117589	0.0994158	0.115668	0.148233
0.13603	0.159937	0.15987	0.151203	0.195014	0.197941	0.228424		0.066861	0.103127	0.122717	0.105638	0.178497	0.0967325	0.183569
0.0788099	0.0747244	0.137183	0.116842	0.0474795	0.164566	0.115897		0.0801718	0.093014	0.118173	0.12967	0.0443162	0.116839	0.15175
0.0832954	0.085505	0.10982	0.140727	0.198031	0.191834	0.204041		0.0728573	0.0805916	0.126012	0.159861	0.105824	0.145654	0.184918
0.135746	0.146322	0.224113	0.197695	0.114238	0.206771	0.189708		0.0713838	0.0843881	0.0925583	0.0913311	0.0553095	0.121268	0.18005
0.103802	0.108443	0.179041	0.146099	0.1377	0.216289	0.209953		0.0618486	0.0596226	0.118851	0.117082	0.0639676	0.116769	0.156
0.0984324	0.099669	0.109841	0.134201	0.0904679	0.174155	0.190065		0.0492901	0.0731045	0.0727775	0.101108	0.0388419	0.0962203	0.127392
0.112871	0.132563	0.177417	0.170508	0.163044	0.211847	0.209484		0.0901298	0.0752968	0.128216	0.184435	0.0113804	0.148789	0.174112
0.0855616	0.0880452	0.141071	0.110764	0.0516135	0.17161	0.174464		0.0762787	0.0925354	0.122017	0.108264	0.0666442	0.125183	0.167216
0.105994	0.146131	0.154989	0.125773	0.314724	0.19944	0.214767		0.0919034	0.132499	0.1157	0.142867	0.135778	0.130658	0.165383
0.104206	0.119556	0.143662	0.177202	0.265763	0.197537	0.247432		0.0792575	0.0952808	0.115978	0.137366	0.0846717	0.119611	0.173758
0.0799472	0.112471	0.128519	0.102983	0.102395	0.191835	0.204808		0.083091	0.126274	0.0849442	0.128625	0.129639	0.153026	0.192891
0.108673	0.0954957	0.188668	0.120417	0.105633	0.188726	0.188061		0.0673925	0.084578	0.117232	0.12128	0.187591	0.124094	0.204135
0.111622	0.119111	0.17849	0.153683	0.172781	0.175969	0.216613		0.0893969	0.10987	0.144128	0.177248	0.132778	0.152878	0.176513
0.114554	0.134686	0.178989	0.19882	0.19419	0.222968	0.214597		0.0529484	0.0698377	0.103993	0.119806	0.101111	0.0897201	0.171878
0.107581	0.11976	0.163684	0.136869	0.153871	0.216258	0.19031		0.0876789	0.102327	0.138207	0.107557	0.0748993	0.136927	0.161341
0.102195	0.0928969	0.16676	0.129729	0.113158	0.168943	0.170152		0.0569546	0.0897366	0.0788405	0.134059	0.189876	0.115172	0.173649
0.107641	0.1014	0.134376	0.161895	0.173337	0.178558	0.160747		0.066065	0.0847955	0.093564	0.120416	0.0239637	0.110202	0.109699
0.0948044	0.0939399	0.106875	0.136972	0.176619	0.17592	0.167772		0.0771021	0.0925186	0.134265	0.122132	0.00769303	0.12913	0.141994
0.102489	0.134755	0.204072	0.157863	0.102735	0.203027	0.206268		0.0654151	0.0817601	0.123515	0.129638	0.0661596	0.128065	0.12781
0.0919486	0.105992	0.173851	0.138207	0.142607	0.174957	0.1706		0.0504761	0.0650852	0.0867685	0.109838	0.0359343	0.112537	0.160583
0.105128	0.122787	0.164417	0.185832	0.136627	0.210257	0.177854		0.0823815	0.124435	0.0812189	0.13194	0.114437	0.129174	0.177225
0.0983074	0.095077	0.107996	0.103251	0.103162	0.170565	0.1833		0.0715943	0.0816296	0.09732	0.143481	0.00277311	0.135608	0.152654
0.12783	0.127225	0.184847	0.189417	0.12152	0.207556	0.184491		0.06721	0.128484	0.119113	0.122773	0.223045	0.117933	0.162526
0.111057	0.115198	0.143715	0.173871	0.140151	0.192826	0.172006		0.0819755	0.11191	0.126598	0.128496	0.215432	0.141527	0.167142
0.0836184	0.0733585	0.125564	0.127674	0.216118	0.220059	0.232655		0.0745671	0.0801448	0.134609	0.166747	0.0164331	0.128037	0.182923
0.0816065	0.0676124	0.11755	0.101735	0.0674646	0.162748	0.0893763		0.0669734	0.0903266	0.118634	0.103624	0.0162394	0.13902	0.142816
0.144379	0.148065	0.199806	0.202476	0.205717	0.184003	0.157122		0.0769257	0.107874	0.111168	0.1544	0.124037	0.132459	0.196763
0.085853	0.140213	0.141826	0.153363	0.149711	0.200344	0.184168		0.0735104	0.0843722	0.0987539	0.153608	0.0278588	0.108737	0.155126
0.100648	0.0939771	0.126536	0.132591	0.136256	0.191356	0.186553		0.0962834	0.103443	0.156574	0.152223	0.0789122	0.148627	0.162899
0.129334	0.111422	0.199957	0.165155	0.121074	0.198503	0.143652		0.100241	0.0940189	0.160356	0.153245	0.0961547	0.15374	0.168795
0.126688	0.146542	0.16566	0.187729	0.296701	0.178802	0.182445		0.0810392	0.0865479	0.150223	0.120534	0.0237138	0.10836	0.166853
0.115201	0.132714	0.198913	0.16575	0.195905	0.180341	0.186924		0.113998	0.13538	0.181795	0.142523	0.0331709	0.156608	0.160763
0.111289	0.140757	0.138739	0.125551	0.183718	0.180282	0.194525		0.0747744	0.0919267	0.0839685	0.140479	0.130851	0.100883	0.177019
0.0884517	0.0904417	0.135756	0.108091	0.0853582	0.135107	0.142718		0.0740899	0.0692608	0.120834	0.131121	0.0460062	0.102007	0.154306
0.104862	0.125228	0.112754	0.147953	0.244513	0.18347	0.21153		0.0544094	0.0782218	0.0711652	0.0896255	0.0549313	0.0942512	0.112938
0.106613	0.103459	0.149068	0.154299	0.110992	0.188503	0.178914		0.0608137	0.0737745	0.0704958	0.0917745	0.0393994	0.0924217	0.119652
0.123285	0.114768	0.173571	0.145204	0.196746	0.154968	0.140501		0.0727314	0.0614419	0.108856	0.139427	0.00674177	0.137498	0.142774
0.134481	0.131082	0.182081	0.155663	0.113706	0.230579	0.250594		0.076378	0.095114	0.12019	0.138194	0.0232124	0.123426	0.148625
0.107902	0.131462	0.17882	0.164419	0.158683	0.197743	0.211524		0.0523921	0.0998775	0.0740243	0.0772532	0.0889924	0.103079	0.15586
0.088831	0.116308	0.125469	0.161124	0.177734	0.187057	0.176357		0.0877965	0.103391	0.139049	0.124451	0.0837543	0.139473	0.134017
0.101384	0.117866	0.181859	0.164506	0.109147	0.210164	0.218535		0.072927	0.125203	0.104078	0.098265	0.150212	0.117241	0.154341
0.0948071	0.124515	0.169856	0.148731	0.174831	0.174949	0.168298		0.0747848	0.0977245	0.105718	0.140561	0.0555968	0.113402	0.164124
0.088054	0.0795829	0.161512	0.138742	0.073132	0.193105	0.175358		0.070173	0.100476	0.12714	0.112033	0.0363081	0.142751	0.121752
0.115503	0.110102	0.132887	0.172942	0.222073	0.163606	0.178999		0.053038	0.100884	0.100722	0.104112	0.190967	0.0959657	0.138697
0.104011	0.0937235	0.151517	0.123263	0.0600114	0.218844	0.19215		0.0621662	0.103549	0.09344	0.103343	0.149483	0.111516	0.188543
0.0885248	0.106828	0.150124	0.134715	0.112345	0.193483	0.136244		0.0746299	0.0805877	0.0843692	0.110894	0.0020665	0.11997	0.126267
0.0859803	0.11999	0.137537	0.115451	0.174851	0.183005	0.143575		0.0737597	0.0874353	0.0699941	0.106902	0.0109765	0.132309	0.143196
0.109216	0.126576	0.151065	0.146457	0.107376	0.22406	0.174657		0.0815259	0.0974524	0.131372	0.160018	0.0821358	0.129679	0.170592
0.125602	0.149876	0.177666	0.205479	0.218332	0.217758	0.248117		0.08928	0.102018	0.166813	0.167239	0.104927	0.127153	0.17355
0.101474	0.12592	0.157279	0.120356	0.261411	0.188193	0.181967		0.101398	0.130699	0.148828	0.146094	0.0719072	0.163447	0.181542
0.0925974	0.110416	0.106253	0.0887114	0.168493	0.180419	0.191875		0.0760671	0.0922942	0.108479	0.122249	0.0346069	0.122251	0.136454
0.106483	0.106612	0.185793	0.121072	0.13157	0.18514	0.195194		0.0542534	0.0627624	0.0822598	0.0955326	0.0472359	0.101352	0.145092
0.0925155	0.102676	0.182615	0.145569	0.123297	0.213826	0.196473		0.0816451	0.0802169	0.128494	0.121749	0.0754267	0.116896	0.136951
0.103403	0.0935078	0.167244	0.134615	0.101883	0.193608	0.155347		0.0678783	0.086217	0.124502	0.164818	0.159456	0.10851	0.113859
0.0853722	0.10446	0.133727	0.12171	0.157461	0.169063	0.174341		0.0807719	0.0667329	0.138308	0.13277	0.0389591	0.106009	0.178145
0.101318	0.105726	0.223691	0.159455	0.0467782	0.201539	0.187545		0.0757057	0.0996498	0.125892	0.153196	0.0892222	0.133419	0.182331
0.134737	0.143997	0.15768	0.151101	0.264259	0.193626	0.15858		0.0693027	0.100347	0.115453	0.0992664	0.0736614	0.123304	0.177673
0.0939782	0.0837858	0.139554	0.123171	0.0730813	0.153788	0.116108		0.0787239	0.123402	0.149194	0.113947	0.101047	0.132214	0.177738
0.124009	0.141373	0.207574	0.171151	0.202226	0.209687	0.197569		0.0694752	0.131754	0.0903533	0.126159	0.162227	0.119425	0.21048
0.109329	0.140451	0.143543	0.156194	0.228398	0.184016	0.211378		0.0696354	0.103406	0.143949	0.0901667	0.127799	0.117807	0.183771
0.083669	0.100888	0.0823916	0.0918405	0.129375	0.155505	0.141916		0.0885072	0.114552	0.111412	0.126234	0.0245084	0.166468	0.181946
0.100372	0.127643	0.136681	0.179583	0.222298	0.216433	0.18961		0.0683492	0.0849526	0.0837495	0.0960982	0.109554	0.116189	0.139141
0.0898811	0.0713243	0.111565	0.115684	0.157808	0.166382	0.189689		0.0784979	0.0940401	0.0986988	0.111195	0.0426502	0.134925	0.177764
0.131497	0.178405	0.157155	0.153737	0.244507	0.192718	0.209481		0.0893141	0.113773	0.105011	0.153585	0.0019522	0.132784	0.161301
0.105069	0.123693	0.153492	0.16642	0.119198	0.220968	0.197573		0.0800857	0.115755	0.113724	0.131964	0.0559233	0.132779	0.189637
0.117561	0.128551	0.153285	0.139917	0.145967	0.179385	0.208691		0.0815991	0.118986	0.0734817	0.135131	0.0407368	0.146679	0.153903
0.121344	0.106882	0.174164	0.158264	0.040069	0.204696	0.173675		0.0486524	0.0654244	0.0940238	0.0690403	0.0780208	0.0958847	0.142965
0.118296	0.132661	0.151372	0.159402	0.231075	0.178364	0.211595		0.0728807	0.107	0.0824741	0.0704844	0.182199	0.108693	0.136481
0.121547	0.118267	0.150423	0.170905	0.213945	0.190288	0.179131		0.0421731	0.048394	0.0990435	0.104636	0.0424476	0.0825441	0.13244
0.120653	0.150283	0.195807	0.156263	0.192711	0.174979	0.211914		0.0690109	0.0931045	0.113065	0.160124	0.0766328	0.116057	0.187871
0.115455	0.12542	0.185969	0.181965	0.196477	0.190808	0.197541		0.085568	0.0884648	0.0849631	0.109187	0.0628894	0.119808	0.112453
0.144443	0.145952	0.195446	0.182437	0.230789	0.222995	0.189955		0.0637529	0.0932406	0.106295	0.0860624	0.0137685	0.129472	0.160954
0.139357	0.157516	0.187863	0.145865	0.260299	0.201021	0.202937		0.0908824	0.101048	0.104369	0.158838	0.0463035	0.176771	0.147159
0.111872	0.159339	0.182488	0.18273	0.271826	0.211424	0.278264		0.0784646	0.105617	0.129277	0.138991	0.115215	0.132192	0.163022
0.0984366	0.0830274	0.155239	0.159708	0.0803719	0.202246	0.17286		0.069996	0.110643	0.134634	0.128377	0.107224	0.147531	0.193976
0.0912853	0.122621	0.16702	0.150077	0.120498	0.184774	0.200931		0.0619979	0.0899548	0.13192	0.133704	0.153096	0.120059	0.183901
0.123005	0.121742	0.184518	0.180769	0.163649	0.200975	0.167964		0.0716433	0.0989871	0.131126	0.147302	0.228003	0.110002	0.143594
0.0958072	0.108462	0.157458	0.115119	0.169053	0.185526	0.199094		0.0797812	0.100008	0.123839	0.121137	0.0164591	0.1146	0.136435
0.118829	0.145819	0.198679	0.175326	0.237325	0.216898	0.257204		0.0505847	0.0692777	0.108631	0.1178	0.0851215	0.102558	0.172763
0.148948	0.130387	0.190384	0.207922	0.218379	0.198989	0.160542		0.07031	0.102293	0.10674	0.111462	0.150076	0.124092	0.176563
0.0790483	0.101877	0.148162	0.12765	0.10153	0.198607	0.202592		0.0644218	0.111349	0.0860964	0.11623	0.16879	0.106688	0.167537
0.111441	0.144343	0.180405	0.146072	0.222297	0.172729	0.211753		0.0802362	0.0920177	0.133831	0.13748	0.0236194	0.140315	0.187192
0.123461	0.126568	0.159493	0.14176	0.0988258	0.181929	0.151649		0.0848708	0.0915193	0.110278	0.153245	0.0389022	0.142602	0.149218
0.11727	0.13967	0.163829	0.1414	0.159769	0.20393	0.179711		0.0846935	0.138879	0.105822	0.164045	0.0361519	0.135779	0.163302
0.105847	0.148587	0.197647	0.176158	0.252755	0.214128	0.255403		0.0879155	0.116736	0.137668	0.110532	0.0404633	0.131802	0.1328
0.0693534	0.0850162	0.122273	0.113704	0.0594886	0.179374	0.143127		0.0701265	0.0947442	0.0957143	0.128466	0.0546981	0.103052	0.149954
0.0979886	0.125586	0.126917	0.171865	0.217122	0.213012	0.225893		0.0743845	0.048389	0.114097	0.142391	0.0333111	0.0971712	0.162053
0.101221	0.119251	0.142817	0.113226	0.098914	0.216828	0.188465		0.0664541	0.0826575	0.0867394	0.132438	0.0575833	0.101062	0.153654
0.0938039	0.11892	0.128213	0.150464	0.119715	0.204516	0.164223		0.0503438	0.0802867	0.0684563	0.0970183	0.198068	0.0752463	0.120402
0.0969016	0.122185	0.14169	0.137557	0.156503	0.175725	0.143415		0.0734547	0.0929193	0.114452	0.125005	0.188965	0.114274	0.172927
0.127166	0.108279	0.209093	0.143454	0.185086	0.213191	0.204485		0.0670293	0.100324	0.121255	0.102175	0.131884	0.0962095	0.157215
0.118927	0.125873	0.162012	0.151309	0.115773	0.214055	0.128976		0.0854413	0.114757	0.143446	0.128715	0.0869349	0.1247	0.138297
0.119373	0.147464	0.174858	0.145384	0.202907	0.178976	0.198529		0.0787048	0.133785	0.127222	0.162924	0.210279	0.0967504	0.155136
0.0972002	0.0927631	0.149015	0.132615	0.105591	0.183435	0.169863		0.0848836	0.0743686	0.117289	0.127768	0.132313	0.128508	0.163876
0.0834219	0.0956782	0.157568	0.138384	0.1935	0.208235	0.234107		0.111663	0.108899	0.160694	0.16583	0.017815	0.141749	0.195611
0.0916373	0.106896	0.166651	0.132231	0.0703037	0.180745	0.150892		0.0862009	0.0998375	0.120846	0.126193	0.0122247	0.119083	0.173209
0.0756575	0.106547	0.108779	0.142393	0.209387	0.19633	0.217669		0.0697825	0.0786586	0.0932368	0.0926043	0.0119599	0.129416	0.159781
0.0929289	0.122406	0.13349	0.134283	0.228298	0.232404	0.222056		0.0854446	0.0904647	0.130445	0.117278	0.0508109	0.130123	0.158766
0.121092	0.118702	0.161262	0.162316	0.116598	0.187477	0.15723		0.0720041	0.0783778	0.102556	0.113454	0.150893	0.133995	0.180707
0.102626	0.153186	0.167749	0.175338	0.259949	0.21558	0.248552		0.104654	0.12487	0.136332	0.139013	0.0949306	0.151001	0.209614
0.0914436	0.0970291	0.148654	0.134952	0.091977	0.204893	0.151659		0.0816261	0.133933	0.127017	0.147271	0.12444	0.161037	0.156911
0.100427	0.115928	0.138829	0.0979145	0.0862929	0.196013	0.150053		0.100711	0.121196	0.109536	0.153599	0.0563466	0.169304	0.185875
0.0994138	0.094734	0.13433	0.186196	0.138316	0.197822	0.198132		0.067986	0.101653	0.0905708	0.134732	0.193005	0.114643	0.180382
0.102503	0.121277	0.176474	0.164501	0.150907	0.19342	0.164226		0.0846944	0.109366	0.158212	0.134635	0.116156	0.115746	0.154262
0.127732	0.156626	0.214318	0.163527	0.216763	0.213387	0.248213		0.0885205	0.129333	0.1414	0.123972	0.182449	0.128901	0.193681
0.101769	0.12422	0.193288	0.1744	0.23804	0.229034	0.247801		0.0917957	0.12019	0.121909	0.173681	0.0405384	0.132011	0.187988
0.113849	0.115659	0.171022	0.148079	0.222085	0.196435	0.229005		0.0887955	0.132946	0.152812	0.134019	0.154081	0.157697	0.155104
0.113655	0.137578	0.178124	0.17703	0.172023	0.195659	0.213559		0.0701222	0.0809983	0.106654	0.153735	0.0301954	0.107398	0.156793
0.0904124	0.113262	0.156816	0.151477	0.210873	0.180953	0.170548		0.0728974	0.115937	0.112798	0.132972	0.102265	0.146761	0.168232
0.0792623	0.110989	0.120534	0.115502	0.198953	0.185059	0.148714		0.0676102	0.112195	0.0841906	0.125737	0.234786	0.0911855	0.149059
0.0858653	0.0922851	0.113686	0.104931	0.13323	0.178292	0.122528		0.0494626	0.0548482	0.0816654	0.0790134	0.0155449	0.0888936	0.154667
0.0897597	0.101175	0.155763	0.128598	0.0839783	0.175179	0.166274		0.0678097	0.107939	0.0960893	0.122295	0.0921777	0.113302	0.147014
0.0821099	0.088945	0.127449	0.10073	0.116523	0.153581	0.16995		0.071414	0.106091	0.0650647	0.116542	0.246188	0.102502	0.177608
0.108465	0.0995368	0.171944	0.155782	0.153665	0.204245	0.191959		0.0541114	0.0972296	0.0931823	0.106109	0.153459	0.106698	0.134064
0.0935301	0.122191	0.122348	0.107069	0.203438	0.174794	0.176536		0.0671215	0.100812	0.092629	0.154352	0.131136	0.126767	0.189432
0.107961	0.100118	0.170755	0.194268	0.194111	0.204792	0.180592		0.0597377	0.0978141	0.0956803	0.0897687	0.192566	0.105046	0.126736
0.0901039	0.105612	0.14766	0.134923	0.0862298	0.204774	0.18384		0.0744188	0.0875492	0.104023	0.105902	0.0774712	0.128288	0.16616
0.130839	0.169309	0.183095	0.153498	0.292266	0.188724	0.20727		0.069534	0.102239	0.0952409	0.0841198	0.0324298	0.106933	0.148446
0.111242	0.132959	0.177137	0.185109	0.254666	0.206261	0.191193		0.0662154	0.0690248	0.0813389	0.146644	0.126563	0.0888231	0.112263
0.103042	0.101555	0.136517	0.13913	0.156234	0.200583	0.190519		0.0874361	0.125575	0.119165	0.139099	0.0650862	0.12114	0.163655
0.0883167	0.0871562	0.14158	0.101465	0.0726056	0.162487	0.113302		0.0670576	0.0778177	0.0801382	0.115088	0.0947889	0.126023	0.151725
0.123388	0.167047	0.185643	0.154125	0.25835	0.198767	0.217778		0.0855643	0.112472	0.109685	0.103444	0.0937	0.134993	0.135242
0.107923	0.104946	0.184875	0.166391	0.228415	0.195029	0.212458		0.0702044	0.0999767	0.105115	0.0940791	0.0593023	0.109668	0.166137
0.0890382	0.0704368	0.155585	0.13598	0.102094	0.163151	0.176027		0.0680683	0.0891158	0.124766	0.0984689	0.106937	0.120449	0.145218
0.0821542	0.112458	0.0970094	0.125466	0.166019	0.182772	0.200679		0.0735325	0.0750573	0.104112	0.137551	0.141071	0.100972	0.135876
0.107585	0.0823171	0.178489	0.169786	0.0408919	0.197045	0.169235		0.058316	0.105468	0.098151	0.121126	0.220066	0.116635	0.143843
0.123899	0.113939	0.144522	0.180553	0.060223	0.172544	0.0995497		0.0688794	0.0706485	0.112696	0.140552	0.0711526	0.112233	0.170081
0.132013	0.143673	0.182443	0.238395	0.148303	0.211952	0.151697		0.0687808	0.0728156	0.142125	0.115733	0.0506834	0.139575	0.190371
0.0826263	0.0941173	0.152928	0.135483	0.0501598	0.172957	0.125546		0.0696636	0.0892627	0.0891582	0.114231	0.1188	0.125334	0.163783
0.085018	0.0728642	0.135251	0.166099	0.0828517	0.191708	0.189565		0.0777738	0.115549	0.126977	0.150859	0.0922175	0.160899	0.213537
0.0945972	0.0961946	0.12475	0.124585	0.150648	0.181259	0.178139		0.0992376	0.159541	0.104079	0.12562	0.113348	0.152948	0.188227
0.100845	0.111056	0.152006	0.127132	0.0505869	0.15794	0.11224		0.060676	0.0772514	0.0998128	0.131625	0.023019	0.134059	0.163709
0.106467	0.0866436	0.143733	0.145951	0.133002	0.212063	0.137092		0.0661248	0.0957409	0.0851415	0.0802132	0.052197	0.0928923	0.110948
0.101297	0.101996	0.167528	0.138521	0.114759	0.202333	0.178103		0.06812	0.0968556	0.115908	0.0891203	0.0996978	0.107596	0.151783
0.0932573	0.0968817	0.157029	0.150293	0.145946	0.184672	0.130428		0.0720746	0.116807	0.115461	0.0981993	0.176296	0.153476	0.151626
0.126664	0.154112	0.201882	0.17991	0.279647	0.192351	0.180748		0.0745717	0.125813	0.0898794	0.158335	0.149902	0.111745	0.148242
0.0905615	0.104479	0.120717	0.12436	0.156314	0.195384	0.174737		0.0778703	0.0927228	0.10728	0.151704	0.0213295	0.13375	0.199021
0.134265	0.108114	0.139179	0.143717	0.200969	0.188221	0.16651		0.0516507	0.0718646	0.119658	0.0993291	0.057419	0.104017	0.179842
0.0941014	0.103879	0.162518	0.145412	0.126138	0.181233	0.174542		0.0868856	0.104537	0.149071	0.134081	0.0536746	0.140838	0.178927
0.102881	0.114795	0.116818	0.139108	0.158769	0.193829	0.165503		0.0830055	0.142903	0.121728	0.121342	0.226738	0.113993	0.161468
0.0852886	0.082887	0.133968	0.142717	0.175626	0.201399	0.203341		0.0925648	0.0830445	0.1248	0.138349	0.0296183	0.145457	0.129848
0.108834	0.125007	0.135447	0.146917	0.175117	0.174442	0.197721		0.0689283	0.100938	0.0827495	0.0932234	0.144605	0.117649	0.134796
0.0905358	0.109881	0.173072	0.150326	0.119992	0.188899	0.188535		0.0831148	0.132417	0.119198	0.103202	0.058874	0.139446	0.15498
0.109474	0.123754	0.142184	0.140312	0.138842	0.178407	0.182865		0.0736919	0.117193	0.105781	0.131039	0.172798	0.0933868	0.165175
0.0933192	0.126897	0.168114	0.121857	0.236362	0.173564	0.19209		0.0529341	0.0814195	0.103822	0.10804	0.0235859	0.109777	0.135642
0.103233	0.112924	0.157976	0.158794	0.159448	0.211019	0.189326		0.0911716	0.131075	0.149608	0.173047	0.126041	0.136916	0.173774
0.10863	0.141793	0.134523	0.137061	0.308029	0.181333	0.199822		0.0726148	0.105642	0.108847	0.120421	0.136396	0.117447	0.151569
0.0719874	0.0542376	0.128881	0.130682	0.052547	0.173222	0.104721		0.0642075	0.0918013	0.107078	0.0967551	0.101397	0.104058	0.149641
0.132243	0.176121	0.184302	0.165542	0.2277	0.197546	0.205325		0.0682474	0.128139	0.119004	0.124796	0.201477	0.122284	0.170338
0.141858	0.18542	0.182246	0.121507	0.120731	0.218902	0.22636		0.0435451	0.0661383	0.0904269	0.0951445	0.0109739	0.0832325	0.112699
0.116127	0.128367	0.158371	0.145865	0.112395	0.193421	0.166852		0.0800485	0.0705398	0.115778	0.114633	0.0183908	0.11423	0.147632
0.106609	0.11321	0.174974	0.13556	0.171857	0.211601	0.228531		0.06878	0.0983695	0.108303	0.122077	0.160517	0.108672	0.130003
0.0851128	0.111777	0.157344	0.165442	0.211909	0.178732	0.198306		0.0628369	0.097402	0.124289	0.124831	0.0804112	0.0993115	0.144084
0.110839	0.103546	0.165554	0.152786	0.0915639	0.19906	0.172409		0.0812651	0.086203	0.131155	0.118996	0.0544849	0.153118	0.199736
0.143704	0.140577	0.195137	0.202367	0.206714	0.195982	0.174081		0.0606501	0.0877035	0.0877204	0.127034	0.136803	0.122417	0.159262
0.106182	0.131359	0.173232	0.171822	0.143983	0.231408	0.250916		0.0780606	0.11025	0.127556	0.13326	0.065801	0.140801	0.145717
0.112784	0.128298	0.150997	0.137854	0.224657	0.206338	0.199966		0.104442	0.0948397	0.136024	0.167538	0.0238479	0.169403	0.218042
0.101457	0.106876	0.181162	0.169675	0.149588	0.191964	0.196837		0.0846802	0.136171	0.13974	0.161179	0.191761	0.129366	0.194276
0.0908065	0.118346	0.125013	0.118165	0.189035	0.188984	0.207282		0.0901912	0.112752	0.153802	0.154399	0.0560483	0.140514	0.180264
0.101415	0.096246	0.168509	0.145325	0.0943505	0.196606	0.224186		0.0852079	0.0982234	0.117625	0.126333	0.12521	0.127623	0.196811
0.0758887	0.0838845	0.108989	0.123164	0.056526	0.154964	0.136418		0.0627794	0.071396	0.113448	0.111047	0.231498	0.0956512	0.167928
0.075486	0.0745636	0.0947865	0.101694	0.0409107	0.172021	0.147446		0.0650701	0.0872125	0.109925	0.086985	0.131447	0.102684	0.145301
0.115756	0.156162	0.214935	0.198703	0.21834	0.206391	0.170073		0.0623788	0.104686	0.0918479	0.113731	0.114027	0.0974133	0.134758
0.129732	0.155085	0.2311	0.17771	0.22769	0.201608	0.195797		0.0795372	0.0932324	0.0892628	0.153696	0.0515069	0.143306	0.169561
0.0942312	0.125486	0.140468	0.137715	0.251145	0.182092	0.182354		0.0732523	0.122688	0.116307	0.120511	0.103405	0.117121	0.154974
0.0980816	0.110616	0.151516	0.154101	0.0844116	0.203903	0.144403		0.0761915	0.0630733	0.105859	0.0983819	0.10362	0.14557	0.134597
0.0894975	0.0810926	0.159458	0.100635	0.0809271	0.175305	0.150676		0.0949321	0.158578	0.149805	0.170953	0.122317	0.170726	0.193037
0.0871178	0.100076	0.14142	0.107748	0.108792	0.170682	0.157348		0.0525732	0.078612	0.0653992	0.105377	0.0333875	0.0915649	0.155516
0.0921812	0.118319	0.11372	0.125882	0.131838	0.17751	0.152565		0.0573577	0.094048	0.0945668	0.0934013	0.0843376	0.0927743	0.167952
0.112684	0.151698	0.165057	0.174718	0.158435	0.193161	0.204894		0.0634336	0.106721	0.0726997	0.10701	0.121005	0.118378	0.139514
0.0880114	0.0962112	0.127578	0.139186	0.104994	0.164838	0.134037		0.0588429	0.0641525	0.0768058	0.0921367	0.0181921	0.0889784	0.115171
0.0934743	0.105799	0.157939	0.145364	0.148087	0.214195	0.188022		0.0640582	0.0694928	0.0951273	0.127301	0.0125486	0.109874	0.16386
0.102783	0.104986	0.148406	0.125798	0.149576	0.196491	0.153335		0.0759654	0.0709294	0.104406	0.102088	0.0702516	0.098802	0.129739
0.0941105	0.0756902	0.126266	0.120563	0.0602073	0.185699	0.147428		0.0956457	0.0997669	0.11152	0.115516	0.131236	0.14471	0.154751
0.110224	0.118709	0.137099	0.136527	0.0969095	0.171959	0.150778		0.0778558	0.102302	0.129884	0.108927	0.0192086	0.131078	0.149767
0.126058	0.14265	0.183169	0.180244	0.161814	0.230586	0.206504		0.0724797	0.10291	0.102902	0.131643	0.201416	0.115809	0.185711
0.102053	0.134291	0.143331	0.112309	0.197536	0.199217	0.194402		0.069177	0.105297	0.101859	0.11281	0.0201614	0.121548	0.148806
0.0847447	0.0687302	0.147704	0.147066	0.0208169	0.187465	0.159325		0.0550067	0.0776378	0.0637337	0.0960362	0.116082	0.0999088	0.133094
0.0945859	0.129413	0.138872	0.126357	0.0842811	0.189884	0.159303		0.081044	0.127376	0.0877825	0.135019	0.18099	0.120648	0.179097
0.133645	0.149396	0.18541	0.11898	0.111833	0.175816	0.172722		0.0724207	0.0867367	0.0861025	0.12251	0.121691	0.0924453	0.165199

## Sheet: Fig3c
Nucleus-level h2 and e2 values from bootstrap
HCP FG1 h2					HCP FG1 e2					HCP FG2 h2					HCP FG2 e2
STR	HIP&THA	CBM	ALL		STR	HIP&THA	CBM	ALL		STR	HIP&THA	CBM	ALL		STR	HIP&THA	CBM	ALL
0.118012	0.146722	0.197815	0.160356		0.86598	0.821057	0.771965	0.812392		0.135952	0.12671	0.18341	0.153115		0.829153	0.858685	0.793693	0.825316
0.117049	0.0975587	0.148575	0.123171		0.866316	0.855615	0.801011	0.834474		0.121695	0.104955	0.14265	0.122		0.85966	0.874566	0.843387	0.862314
0.0996139	0.168004	0.17993	0.150549		0.88443	0.810044	0.79052	0.823257		0.101846	0.0906616	0.164025	0.128616		0.881312	0.881545	0.82539	0.856899
0.117531	0.178004	0.203191	0.171028		0.875058	0.809772	0.781042	0.813271		0.111977	0.123587	0.133534	0.11793		0.854334	0.849828	0.840851	0.856261
0.0998111	0.210972	0.172637	0.154271		0.882071	0.762353	0.785135	0.811257		0.0792241	0.099693	0.160902	0.122577		0.897809	0.874185	0.818557	0.855308
0.0839697	0.147624	0.174168	0.143097		0.902669	0.831532	0.805523	0.836248		0.0784538	0.105032	0.118433	0.101632		0.902061	0.877472	0.861916	0.879183
0.127131	0.123744	0.201606	0.159731		0.860239	0.865014	0.778161	0.82304		0.102797	0.097485	0.147484	0.120261		0.886008	0.877738	0.829985	0.858818
0.110924	0.138252	0.15716	0.135857		0.875294	0.793928	0.799073	0.824042		0.0848614	0.0831208	0.137185	0.107683		0.886032	0.895884	0.827453	0.862364
0.10245	0.180426	0.206033	0.168015		0.868676	0.780486	0.762076	0.800162		0.0927712	0.114651	0.129218	0.107802		0.870912	0.862078	0.837968	0.862556
0.108638	0.171614	0.201576	0.167223		0.88472	0.812536	0.779435	0.816553		0.115299	0.11287	0.141821	0.119606		0.872695	0.87401	0.845948	0.867301
0.128266	0.167042	0.189449	0.160828		0.861677	0.796425	0.773921	0.808009		0.121352	0.0819321	0.145234	0.116472		0.85985	0.868007	0.831882	0.856461
0.144496	0.10631	0.19812	0.156163		0.841591	0.836738	0.777945	0.81636		0.131324	0.114307	0.155801	0.132027		0.862028	0.860783	0.826268	0.851014
0.0904536	0.151983	0.194037	0.156259		0.896681	0.834414	0.771794	0.817603		0.0894531	0.0567668	0.146113	0.107663		0.885153	0.917453	0.842217	0.876311
0.0952172	0.134875	0.190939	0.15133		0.889678	0.823868	0.787733	0.825006		0.0944051	0.0611185	0.1425	0.108683		0.888407	0.90111	0.840808	0.869936
0.12163	0.152193	0.19452	0.159772		0.864667	0.824261	0.777774	0.815392		0.115236	0.0924935	0.118336	0.10516		0.856729	0.889425	0.86615	0.876612
0.115656	0.08811	0.189438	0.146743		0.872845	0.845563	0.774337	0.815641		0.10783	0.1232	0.169313	0.134936		0.866593	0.857524	0.817734	0.84853
0.130142	0.197114	0.184337	0.162435		0.857905	0.777843	0.792352	0.81622		0.0859549	0.0792649	0.108577	0.0911425		0.883276	0.887037	0.856949	0.875549
0.126222	0.204646	0.186444	0.167606		0.861335	0.785887	0.793422	0.814607		0.104275	0.0810395	0.142702	0.115809		0.867131	0.877911	0.838147	0.860707
0.0850461	0.152571	0.175734	0.144683		0.902929	0.825722	0.797841	0.832054		0.108979	0.105423	0.165453	0.129236		0.864677	0.855695	0.816287	0.846502
0.0945967	0.131943	0.178211	0.143584		0.885114	0.848375	0.793697	0.831503		0.0653944	0.0708726	0.10884	0.0864288		0.896575	0.895029	0.861278	0.88315
0.085252	0.163688	0.198583	0.161082		0.905958	0.830985	0.790467	0.829127		0.0810912	0.122994	0.131473	0.11156		0.906009	0.854486	0.842661	0.866198
0.123694	0.127273	0.210688	0.165313		0.860416	0.843038	0.772133	0.816812		0.110855	0.0704668	0.155541	0.119621		0.876529	0.887807	0.820724	0.856883
0.0922374	0.138122	0.166912	0.137773		0.890691	0.820055	0.804346	0.834978		0.0808171	0.0998923	0.154088	0.118922		0.8875	0.864543	0.817505	0.851671
0.0987711	0.166314	0.188421	0.157458		0.889774	0.80498	0.787757	0.819845		0.11089	0.112086	0.16592	0.131086		0.87814	0.874397	0.823479	0.856672
0.103246	0.162343	0.20055	0.16345		0.887398	0.816334	0.776482	0.816603		0.0921345	0.100259	0.153159	0.120878		0.878797	0.866818	0.83284	0.857993
0.113196	0.205561	0.207704	0.181497		0.876399	0.783683	0.765296	0.798334		0.0998956	0.112962	0.140753	0.114601		0.883971	0.865996	0.832948	0.862032
0.085677	0.113161	0.151627	0.121688		0.897193	0.845668	0.816751	0.846791		0.103831	0.072433	0.114855	0.0941468		0.867582	0.888773	0.844297	0.869808
0.0981247	0.158206	0.194876	0.155019		0.892889	0.823186	0.786965	0.828684		0.104268	0.0849405	0.138077	0.112072		0.861556	0.87122	0.832568	0.856998
0.116596	0.203231	0.229257	0.188608		0.878137	0.768852	0.760526	0.798211		0.0956704	0.0657902	0.148464	0.113249		0.876398	0.910401	0.8263	0.861938
0.0961444	0.170116	0.183748	0.153978		0.893288	0.817937	0.786147	0.823033		0.0713932	0.065488	0.118328	0.0930068		0.899204	0.904102	0.846744	0.875259
0.0773527	0.170254	0.197053	0.159325		0.911043	0.814025	0.77347	0.816748		0.0926145	0.0991852	0.149978	0.123078		0.88381	0.864764	0.826754	0.851526
0.0982253	0.150333	0.198604	0.158097		0.886351	0.829879	0.774478	0.819577		0.113198	0.112023	0.173303	0.138845		0.86745	0.843659	0.81579	0.843721
0.0996057	0.0927031	0.164607	0.127566		0.887025	0.888265	0.816539	0.853971		0.102716	0.0814684	0.129206	0.10601		0.880456	0.903893	0.859389	0.880051
0.0742462	0.121387	0.17751	0.137069		0.912781	0.85907	0.807129	0.846564		0.0726455	0.0937717	0.0810961	0.0753557		0.8838	0.869234	0.879429	0.887209
0.126099	0.155376	0.205778	0.165552		0.860711	0.810519	0.768433	0.808292		0.135727	0.0944175	0.168501	0.137827		0.851044	0.870447	0.817624	0.844704
0.127258	0.15621	0.186515	0.159231		0.855619	0.779955	0.777277	0.804877		0.0961683	0.129939	0.146136	0.126045		0.878811	0.841888	0.834256	0.852507
0.0885679	0.155934	0.192711	0.153663		0.900756	0.822829	0.783919	0.825863		0.128121	0.0818988	0.164431	0.130612		0.855917	0.882245	0.820766	0.850797
0.099759	0.172923	0.186228	0.157003		0.892624	0.805484	0.784771	0.820056		0.0834555	0.107791	0.141444	0.116951		0.884536	0.871916	0.840111	0.862935
0.0931599	0.186741	0.198169	0.164653		0.89551	0.804333	0.773535	0.8133		0.0782283	0.0979793	0.12838	0.104089		0.900355	0.874617	0.847386	0.87231
0.126851	0.190654	0.230779	0.188062		0.855845	0.788873	0.745924	0.790546		0.0627028	0.0877144	0.118303	0.0933133		0.901953	0.878518	0.857411	0.880278
0.151704	0.130543	0.205925	0.167483		0.832323	0.825855	0.762188	0.802275		0.121307	0.140206	0.159142	0.134193		0.86929	0.820229	0.833266	0.849837
0.113616	0.163552	0.197389	0.16268		0.875933	0.824896	0.790822	0.825102		0.112402	0.0936642	0.129714	0.107688		0.869206	0.860294	0.852758	0.869474
0.103836	0.164564	0.214268	0.168894		0.886451	0.813131	0.765354	0.810434		0.0972225	0.105631	0.120602	0.103849		0.887072	0.847758	0.854966	0.870323
0.102228	0.185356	0.189745	0.159472		0.879416	0.792185	0.777707	0.813474		0.0833511	0.104119	0.157613	0.122651		0.888626	0.87118	0.832015	0.86075
0.0750672	0.118688	0.164731	0.128628		0.914038	0.860161	0.807079	0.845916		0.113103	0.103719	0.160343	0.127426		0.866825	0.855438	0.825816	0.85289
0.142603	0.197634	0.23733	0.196263		0.848624	0.789225	0.747524	0.788825		0.109457	0.0837709	0.156989	0.122399		0.875869	0.898601	0.823315	0.858565
0.11673	0.149069	0.168396	0.146413		0.869572	0.835596	0.808723	0.832486		0.0760892	0.0866472	0.151956	0.113812		0.895861	0.890429	0.826091	0.863515
0.104342	0.0896248	0.161196	0.128437		0.878358	0.85034	0.799853	0.833529		0.0795866	0.104992	0.185028	0.140005		0.888091	0.877065	0.802901	0.842998
0.0936341	0.115139	0.142495	0.120185		0.895918	0.865235	0.829695	0.855682		0.0722271	0.0894961	0.109487	0.0901633		0.897766	0.8859	0.861771	0.881869
0.11372	0.0855598	0.152628	0.122135		0.873706	0.874425	0.814981	0.847574		0.0862374	0.132893	0.146397	0.121233		0.888205	0.849791	0.837363	0.859816
0.117616	0.193845	0.187204	0.166259		0.873369	0.780877	0.783975	0.808762		0.0979179	0.0797131	0.128054	0.105494		0.890763	0.903735	0.852136	0.877366
0.10437	0.128157	0.208158	0.160789		0.883655	0.845905	0.771383	0.817956		0.105108	0.0996362	0.102371	0.096584		0.885501	0.881923	0.868324	0.88042
0.138707	0.15629	0.208004	0.172331		0.843939	0.808143	0.767489	0.802135		0.11191	0.081117	0.155394	0.122392		0.875323	0.877319	0.823917	0.854355
0.0971481	0.173111	0.180303	0.151249		0.888341	0.798036	0.780567	0.817452		0.0620327	0.091572	0.129059	0.102397		0.887282	0.876284	0.849302	0.869344
0.10378	0.157194	0.177808	0.150419		0.884105	0.82096	0.787597	0.822529		0.113202	0.138921	0.180012	0.149322		0.875693	0.838442	0.807362	0.836712
0.111571	0.156034	0.210167	0.167465		0.873135	0.825526	0.772574	0.813273		0.095767	0.0696235	0.127177	0.100727		0.883428	0.892831	0.849872	0.873378
0.102062	0.134111	0.187361	0.150495		0.887745	0.825052	0.787552	0.824385		0.107699	0.12508	0.161771	0.133224		0.874319	0.864042	0.814996	0.846568
0.0890432	0.133175	0.19384	0.150555		0.894831	0.838858	0.775654	0.822661		0.0900835	0.0742102	0.121424	0.0963538		0.895746	0.91112	0.855908	0.884606
0.0853553	0.134096	0.216884	0.167323		0.906422	0.847926	0.759056	0.812687		0.102654	0.0878441	0.163218	0.125798		0.880897	0.880783	0.81769	0.853828
0.103356	0.139061	0.16695	0.141339		0.883185	0.838109	0.805684	0.834984		0.0893736	0.0674935	0.149337	0.113385		0.878213	0.888707	0.821738	0.85633
0.112137	0.196592	0.203763	0.173521		0.877353	0.796441	0.777857	0.810834		0.0885016	0.10062	0.125416	0.104588		0.890364	0.871837	0.849726	0.872847
0.114417	0.164527	0.214725	0.172168		0.867978	0.80452	0.756804	0.80129		0.105043	0.0863433	0.139526	0.112101		0.843456	0.868725	0.82691	0.85087
0.108965	0.154222	0.184568	0.15212		0.882209	0.820021	0.795965	0.827307		0.0779179	0.0869432	0.107551	0.0896952		0.909288	0.888441	0.857085	0.88258
0.109429	0.124965	0.176473	0.141363		0.874322	0.86327	0.806284	0.842402		0.113987	0.106337	0.18834	0.147382		0.866759	0.846874	0.795823	0.830422
0.109297	0.182962	0.192766	0.161665		0.871553	0.794122	0.781911	0.814032		0.11212	0.116427	0.142658	0.12156		0.870446	0.867129	0.839287	0.861167
0.114697	0.137737	0.18975	0.151407		0.867162	0.834476	0.785554	0.823621		0.103247	0.119936	0.222652	0.166129		0.862085	0.867308	0.764494	0.817216
0.076769	0.109259	0.146857	0.118563		0.910463	0.862778	0.809739	0.847677		0.101422	0.0770643	0.143496	0.114376		0.872617	0.90023	0.834307	0.862099
0.13068	0.181758	0.192155	0.165956		0.852707	0.790443	0.762239	0.798786		0.0914402	0.0732258	0.154304	0.116976		0.889546	0.899161	0.831867	0.866
0.119207	0.144004	0.202174	0.163932		0.870147	0.827755	0.774601	0.813564		0.079414	0.0831376	0.160374	0.119684		0.865893	0.888074	0.81752	0.852584
0.114076	0.201528	0.172086	0.156858		0.870689	0.767558	0.783342	0.807511		0.083442	0.0712359	0.116519	0.0945316		0.898615	0.9085	0.871349	0.890764
0.119981	0.216427	0.230594	0.190146		0.862062	0.770739	0.739442	0.785823		0.0640492	0.0700446	0.111654	0.0886507		0.896507	0.911778	0.858642	0.883139
0.0656242	0.154606	0.173122	0.140078		0.90948	0.830716	0.792723	0.832436		0.121608	0.0735644	0.162904	0.126489		0.848345	0.879901	0.813706	0.845532
0.131502	0.18452	0.218494	0.183088		0.843425	0.795985	0.757621	0.792909		0.082541	0.0789372	0.136897	0.106003		0.904525	0.879506	0.850098	0.876075
0.0678722	0.109246	0.147264	0.11884		0.923857	0.857223	0.825092	0.855318		0.0895093	0.0798389	0.155039	0.119228		0.894241	0.889092	0.832481	0.861556
0.0928518	0.124849	0.1575	0.129206		0.892456	0.855598	0.814102	0.847155		0.120265	0.0910169	0.144858	0.118892		0.854046	0.880458	0.835413	0.859201
0.124644	0.214252	0.206657	0.180278		0.868462	0.757159	0.769676	0.797446		0.0468118	0.0534389	0.0887312	0.0694795		0.916696	0.917058	0.867011	0.893055
0.0886993	0.184837	0.17961	0.154129		0.900868	0.797243	0.791211	0.821313		0.0753035	0.0897556	0.0954352	0.0821103		0.896915	0.889868	0.881982	0.895054
0.0989345	0.219225	0.200717	0.175392		0.877785	0.76614	0.768495	0.797894		0.0730505	0.0766486	0.128305	0.0997752		0.896036	0.891204	0.842926	0.870479
0.110075	0.140163	0.167926	0.13944		0.876093	0.838457	0.803322	0.835612		0.0829715	0.11976	0.15118	0.125124		0.893186	0.846652	0.832986	0.855247
0.090065	0.208005	0.190141	0.163707		0.890166	0.776583	0.77477	0.808552		0.135151	0.0923302	0.177967	0.139716		0.828218	0.880472	0.799123	0.834321
0.0999181	0.0873504	0.163356	0.126328		0.879999	0.847066	0.799536	0.835333		0.125992	0.0896775	0.168842	0.133943		0.8452	0.895123	0.806725	0.842932
0.0915736	0.149563	0.18088	0.148047		0.896002	0.829372	0.803244	0.834664		0.117257	0.0802346	0.141327	0.115543		0.851194	0.894458	0.825664	0.855515
0.10584	0.162631	0.184108	0.155225		0.879731	0.820575	0.792496	0.824243		0.0860152	0.0734949	0.135732	0.106531		0.870038	0.882631	0.845781	0.866212
0.127768	0.18997	0.206344	0.17471		0.856975	0.796948	0.776554	0.809191		0.0981752	0.0924975	0.149082	0.121905		0.883651	0.886538	0.840681	0.865185
0.0828586	0.111569	0.188203	0.141454		0.911217	0.866776	0.794761	0.841059		0.0829539	0.0835457	0.136701	0.107174		0.88045	0.867618	0.840943	0.863239
0.118245	0.162144	0.186888	0.158637		0.873697	0.827606	0.797846	0.826508		0.0974904	0.0732533	0.142265	0.10873		0.87326	0.874736	0.832081	0.861179
0.0995392	0.178043	0.198723	0.166478		0.891162	0.812257	0.778364	0.81493		0.098665	0.0860754	0.160284	0.124641		0.888136	0.886775	0.824665	0.858085
0.0870858	0.125186	0.158024	0.128365		0.901913	0.818383	0.802366	0.833973		0.0642121	0.0687153	0.106265	0.0872603		0.897107	0.901607	0.848754	0.874431
0.121487	0.145042	0.204153	0.164946		0.864281	0.824921	0.765817	0.807753		0.0883318	0.0858108	0.15431	0.120875		0.885585	0.878185	0.830203	0.857677
0.119241	0.166547	0.195321	0.162458		0.86526	0.799476	0.770859	0.807211		0.0957059	0.139497	0.18991	0.149918		0.894852	0.840115	0.797034	0.835211
0.0961651	0.143191	0.196478	0.156301		0.888671	0.829369	0.782943	0.822389		0.0724805	0.0862404	0.116887	0.0941858		0.892122	0.8756	0.856722	0.877386
0.0811258	0.143013	0.175074	0.141884		0.907275	0.836677	0.796658	0.833967		0.093845	0.0745172	0.125043	0.101938		0.89151	0.884055	0.85984	0.878316
0.107849	0.15245	0.180705	0.149087		0.883005	0.840084	0.796984	0.833576		0.0874956	0.0802331	0.122937	0.0999905		0.892374	0.893258	0.863512	0.8827
0.123262	0.228079	0.212727	0.187038		0.857376	0.762047	0.768706	0.794828		0.0733923	0.0748554	0.112375	0.0903329		0.899525	0.898431	0.867706	0.888103
0.0873677	0.121789	0.178384	0.140347		0.894995	0.812552	0.782124	0.819233		0.0638009	0.0669951	0.122943	0.0944456		0.894152	0.894259	0.837207	0.868162
0.103107	0.166449	0.202248	0.163693		0.88939	0.811715	0.779695	0.818831		0.0715928	0.0669317	0.129222	0.0974896		0.909783	0.900786	0.84913	0.878962
0.107428	0.186697	0.224465	0.183801		0.878067	0.797718	0.760745	0.800657		0.125754	0.0917767	0.155556	0.127412		0.862174	0.894433	0.82851	0.856911
0.0875776	0.116695	0.162073	0.13104		0.904493	0.859156	0.811614	0.846328		0.116671	0.113151	0.141455	0.12077		0.870992	0.867032	0.846505	0.864654
0.120885	0.164868	0.198075	0.162802		0.859958	0.806524	0.780037	0.813292		0.0945371	0.0807234	0.175237	0.131243		0.886787	0.88819	0.806539	0.849084
0.104528	0.160032	0.198824	0.163277		0.88118	0.810267	0.775201	0.813156		0.111861	0.136629	0.131071	0.118911		0.876795	0.843685	0.855168	0.865572
0.0895318	0.180056	0.211278	0.170194		0.898959	0.80026	0.753361	0.802192		0.100269	0.108288	0.1477	0.123049		0.857136	0.862081	0.824161	0.848204
0.124248	0.188622	0.218338	0.179474		0.86791	0.777371	0.752257	0.794865		0.0826507	0.10797	0.118021	0.101116		0.891028	0.875545	0.853035	0.874867
0.0854184	0.195209	0.208314	0.170035		0.907069	0.796239	0.772651	0.814641		0.10044	0.078537	0.155062	0.1203		0.879025	0.898772	0.821327	0.857438
0.0923344	0.17834	0.189198	0.158527		0.894724	0.789476	0.776489	0.812204		0.0955986	0.107643	0.155426	0.123954		0.876137	0.862952	0.825705	0.853252
0.10878	0.181439	0.182812	0.157265		0.863347	0.800275	0.778313	0.810061		0.0965528	0.0814869	0.115963	0.0978541		0.875562	0.886139	0.8632	0.87937
0.127733	0.201682	0.218375	0.185637		0.860198	0.781254	0.759564	0.795796		0.0701157	0.0722427	0.122762	0.0951973		0.919146	0.900894	0.851765	0.881906
0.126241	0.203103	0.223028	0.187099		0.86084	0.778391	0.758255	0.795079		0.105343	0.091336	0.124912	0.108131		0.861587	0.871485	0.853887	0.866756
0.0932204	0.183388	0.177865	0.152704		0.896034	0.801295	0.781127	0.817477		0.088761	0.071582	0.153789	0.118672		0.886148	0.900946	0.824406	0.85853
0.124843	0.179115	0.169494	0.151704		0.857219	0.802645	0.799674	0.822417		0.130134	0.123508	0.157756	0.134567		0.857568	0.843741	0.833976	0.851229
0.121529	0.195709	0.197102	0.170844		0.860502	0.793793	0.788742	0.812894		0.0791432	0.0543516	0.123572	0.0936947		0.889409	0.923408	0.855668	0.883275
0.104557	0.140399	0.133569	0.124342		0.878709	0.796965	0.807096	0.827626		0.109012	0.0610151	0.132592	0.104348		0.864245	0.893886	0.840126	0.865377
0.10988	0.17398	0.176534	0.155273		0.878131	0.804666	0.788258	0.816741		0.132157	0.113753	0.215396	0.166057		0.842788	0.839217	0.773722	0.813804
0.103912	0.164845	0.171473	0.146728		0.88346	0.823906	0.799246	0.830671		0.110024	0.0834187	0.148032	0.11656		0.860449	0.874836	0.830469	0.857702
0.0956622	0.158916	0.177522	0.150239		0.887445	0.819661	0.788021	0.821396		0.0648724	0.116404	0.141223	0.11285		0.902753	0.860596	0.838958	0.864957
0.0862846	0.128254	0.165768	0.131368		0.899815	0.83802	0.807294	0.841523		0.0792736	0.103376	0.164734	0.127291		0.900829	0.878157	0.810591	0.849664
0.085157	0.147613	0.183847	0.147642		0.903125	0.825704	0.78715	0.82827		0.0872425	0.0693224	0.162926	0.118448		0.892703	0.909692	0.822709	0.864616
0.121552	0.161999	0.189507	0.159012		0.866589	0.810627	0.779894	0.815508		0.0876247	0.118424	0.143608	0.116743		0.888206	0.864525	0.844845	0.869611
0.134373	0.116967	0.166516	0.139701		0.845456	0.849192	0.785379	0.822092		0.115123	0.111674	0.165115	0.131493		0.877894	0.8677	0.827981	0.858119
0.119351	0.197694	0.209891	0.177534		0.867167	0.780901	0.761007	0.797442		0.123562	0.0848592	0.130826	0.111934		0.861443	0.888822	0.851201	0.868601
0.0738832	0.15618	0.176221	0.145274		0.91645	0.832129	0.803439	0.837788		0.123823	0.0824032	0.135059	0.11391		0.853873	0.879401	0.847211	0.864382
0.0942648	0.12961	0.169301	0.138152		0.889699	0.855005	0.799415	0.836313		0.0793745	0.0825273	0.116428	0.0955466		0.911908	0.898963	0.873608	0.893248
0.115081	0.18657	0.203279	0.170756		0.867799	0.790112	0.777675	0.809578		0.10507	0.0945598	0.171835	0.133953		0.8827	0.888984	0.811005	0.849728
0.113577	0.145345	0.213827	0.169832		0.871668	0.810567	0.768647	0.808832		0.102799	0.0853232	0.164774	0.126253		0.873944	0.884883	0.821376	0.8552
0.118492	0.157105	0.194086	0.159368		0.868238	0.819472	0.790708	0.823678		0.0981659	0.0854826	0.126869	0.105007		0.873919	0.901928	0.843469	0.869793
0.120092	0.152525	0.205069	0.168194		0.871776	0.827064	0.772929	0.812294		0.121889	0.0664854	0.172926	0.129981		0.85184	0.894552	0.816824	0.850814
0.094724	0.129318	0.164124	0.134883		0.889506	0.842335	0.795912	0.832462		0.11734	0.0974996	0.154748	0.12576		0.856268	0.865704	0.827146	0.851265
0.100553	0.143215	0.173674	0.142756		0.882457	0.831575	0.799891	0.832082		0.0853183	0.106126	0.147826	0.117972		0.890179	0.858175	0.843281	0.862641
0.100329	0.164543	0.179913	0.151861		0.886449	0.814967	0.798454	0.829052		0.107321	0.0947258	0.131841	0.11044		0.872234	0.874284	0.85972	0.873917
0.112069	0.175977	0.189075	0.159236		0.874617	0.81037	0.788801	0.821854		0.0814252	0.105831	0.148986	0.120097		0.886294	0.856849	0.834225	0.85724
0.132513	0.151199	0.197113	0.163769		0.860124	0.826772	0.775912	0.812722		0.0794158	0.0901732	0.114019	0.0963193		0.902265	0.866977	0.85093	0.872469
0.111187	0.0917867	0.18112	0.140593		0.877224	0.867239	0.794346	0.834647		0.11295	0.0711329	0.102286	0.0910585		0.870163	0.882379	0.882123	0.886507
0.11646	0.200217	0.202876	0.176181		0.874933	0.790106	0.779874	0.809875		0.0869474	0.101912	0.154667	0.123421		0.875958	0.879676	0.830484	0.85805
0.0963938	0.0754858	0.157228	0.121995		0.889421	0.836195	0.804247	0.837193		0.0934262	0.10984	0.130157	0.107546		0.873578	0.853896	0.847691	0.8652
0.102979	0.0994776	0.183055	0.142333		0.884882	0.860822	0.785267	0.829588		0.126042	0.0911012	0.174577	0.137261		0.860158	0.869555	0.805659	0.840508
0.108358	0.102834	0.146041	0.118997		0.859856	0.828365	0.81245	0.836963		0.087556	0.103249	0.143424	0.112731		0.892545	0.883686	0.841717	0.872677
0.108167	0.131122	0.196493	0.155141		0.881225	0.853599	0.775298	0.822784		0.0956831	0.0905331	0.168463	0.129446		0.87717	0.873782	0.816705	0.849496
0.11931	0.255647	0.224702	0.198116		0.863763	0.725598	0.742455	0.775215		0.0860582	0.0810096	0.141898	0.112062		0.880179	0.877172	0.831592	0.859376
0.134939	0.1027	0.193939	0.15367		0.850157	0.846403	0.775696	0.81647		0.0929781	0.0961394	0.159202	0.127892		0.885354	0.882492	0.822045	0.852831
0.100595	0.15901	0.19256	0.157113		0.879734	0.818832	0.786542	0.821738		0.0871982	0.0690601	0.130118	0.102521		0.882859	0.896943	0.852415	0.875602
0.070752	0.101847	0.162087	0.123398		0.912605	0.879358	0.807384	0.851215		0.0956724	0.108301	0.125812	0.106949		0.893644	0.866536	0.859729	0.877224
0.145894	0.171692	0.220267	0.183153		0.82933	0.805789	0.75187	0.791048		0.0661524	0.0610609	0.120533	0.0947134		0.888297	0.926437	0.85337	0.879726
0.116519	0.142447	0.199002	0.159335		0.872139	0.841358	0.784759	0.824637		0.056517	0.0533059	0.0990755	0.0779658		0.920311	0.920029	0.865528	0.892219
0.112526	0.160523	0.171424	0.146992		0.87183	0.819699	0.791398	0.822951		0.121855	0.105059	0.132539	0.114844		0.849084	0.878656	0.828274	0.854881
0.0982216	0.122032	0.20504	0.15519		0.883563	0.854781	0.780191	0.82675		0.114581	0.0811822	0.146735	0.117885		0.872501	0.893996	0.832922	0.861626
0.0977466	0.166484	0.209449	0.169165		0.892959	0.816891	0.775181	0.816381		0.107083	0.138605	0.151384	0.129586		0.877747	0.82368	0.825119	0.846348
0.0842331	0.126523	0.170304	0.138285		0.903692	0.850049	0.813532	0.844658		0.105263	0.0902677	0.133899	0.109898		0.874807	0.892302	0.850098	0.872822
0.119119	0.156259	0.187179	0.156482		0.8673	0.826332	0.793299	0.82369		0.0534632	0.0652956	0.115185	0.0870565		0.921651	0.897345	0.863247	0.888018
0.154787	0.184675	0.216035	0.184332		0.829349	0.804184	0.757785	0.79568		0.0734216	0.0754822	0.110509	0.0893069		0.903369	0.900298	0.871442	0.889963
0.102483	0.155578	0.206008	0.166094		0.882566	0.830012	0.776678	0.817312		0.104049	0.0971772	0.14056	0.116924		0.877591	0.886027	0.842468	0.866372
0.12583	0.181463	0.208824	0.176686		0.866595	0.806055	0.773608	0.807611		0.0711192	0.0691284	0.111539	0.0878496		0.892493	0.897799	0.863844	0.883261
0.127127	0.184389	0.225658	0.182483		0.860969	0.801221	0.753765	0.799748		0.115305	0.112335	0.143592	0.118624		0.868829	0.868314	0.839043	0.864333
0.0775972	0.0726586	0.133713	0.103591		0.908126	0.87747	0.824202	0.859712		0.0890662	0.106099	0.165028	0.128078		0.894073	0.875336	0.811721	0.85066
0.0996053	0.115324	0.179454	0.142476		0.885282	0.873523	0.794735	0.837271		0.0855134	0.0858349	0.154286	0.118215		0.89973	0.876851	0.822404	0.859133
0.0988991	0.182627	0.201141	0.16639		0.889327	0.798227	0.773894	0.812251		0.104133	0.0985459	0.152919	0.1208		0.877859	0.876202	0.826446	0.858574
0.120776	0.232781	0.221891	0.19231		0.868203	0.76215	0.755174	0.790436		0.0742966	0.0953937	0.190189	0.138621		0.897301	0.886443	0.795664	0.843335
0.109751	0.179177	0.20634	0.172601		0.880547	0.800928	0.767792	0.80589		0.0686872	0.0700577	0.143083	0.105618		0.893832	0.908043	0.842626	0.875386
0.0821612	0.0835137	0.159713	0.121199		0.901684	0.850788	0.805616	0.841275		0.0937215	0.0868327	0.13763	0.10976		0.880681	0.873326	0.842962	0.865338
0.0817807	0.122201	0.176598	0.138994		0.906132	0.859841	0.799657	0.840688		0.132724	0.105629	0.140085	0.120197		0.847972	0.860852	0.832988	0.853251
0.106921	0.187511	0.188478	0.164082		0.884433	0.801482	0.779561	0.812393		0.0750384	0.0677599	0.146315	0.109952		0.897828	0.891432	0.823155	0.858347
0.110148	0.152781	0.193651	0.158793		0.88009	0.828449	0.781739	0.820765		0.0611184	0.0810228	0.123414	0.0950255		0.916913	0.890867	0.856142	0.882341
0.128935	0.191192	0.212384	0.181065		0.856093	0.788046	0.763378	0.797125		0.0872517	0.0712015	0.128912	0.102612		0.892032	0.902546	0.85638	0.878983
0.0821642	0.1144	0.206593	0.155899		0.904753	0.84654	0.77239	0.821909		0.087558	0.0959224	0.138082	0.110271		0.8808	0.873091	0.84079	0.866047
0.0685537	0.154329	0.180931	0.143555		0.922179	0.827833	0.79153	0.834546		0.0838163	0.098905	0.115691	0.0967553		0.890929	0.861481	0.863301	0.878062
0.102783	0.126231	0.163402	0.133664		0.884921	0.849334	0.799207	0.836628		0.131762	0.088708	0.113153	0.104017		0.852636	0.886003	0.867477	0.876658
0.116934	0.174949	0.184934	0.160262		0.870539	0.79345	0.782386	0.812157		0.107994	0.0783384	0.160721	0.123031		0.861319	0.876178	0.81716	0.847721
0.0930012	0.135588	0.153158	0.12865		0.897302	0.826623	0.818247	0.845081		0.111736	0.0991084	0.128355	0.108713		0.872214	0.888347	0.85695	0.876573
0.0880301	0.13926	0.174883	0.14425		0.898842	0.838955	0.793885	0.830855		0.0884414	0.126461	0.133905	0.115617		0.882427	0.84961	0.849103	0.864407
0.109602	0.183459	0.184641	0.159613		0.881796	0.809595	0.799432	0.826581		0.0862576	0.0804785	0.102492	0.087127		0.893906	0.907729	0.874633	0.893487
0.109475	0.115223	0.142194	0.121962		0.880051	0.844019	0.818247	0.843525		0.0650649	0.104835	0.121782	0.100754		0.907597	0.87567	0.853267	0.875653
0.113355	0.232427	0.227583	0.190393		0.869321	0.751544	0.750049	0.788717		0.0906722	0.0795375	0.167251	0.123856		0.878475	0.903394	0.821683	0.859203
0.109423	0.153828	0.18142	0.1525		0.87874	0.823815	0.791737	0.824373		0.0992278	0.107838	0.137453	0.113977		0.875281	0.868312	0.843371	0.86448
0.11646	0.190739	0.228338	0.186204		0.874262	0.776856	0.759623	0.797292		0.119235	0.110603	0.155015	0.128934		0.870081	0.852884	0.825146	0.850117
0.112041	0.161763	0.202863	0.166678		0.873988	0.81585	0.782495	0.81569		0.132659	0.135367	0.163431	0.141805		0.854826	0.846046	0.830842	0.84882
0.150059	0.21797	0.217153	0.192184		0.840404	0.759791	0.759516	0.787932		0.0763438	0.108777	0.124703	0.10819		0.90511	0.874522	0.862978	0.877596
0.0999015	0.157409	0.178672	0.147178		0.879069	0.811456	0.790932	0.823373		0.142021	0.084186	0.157774	0.128766		0.836157	0.887129	0.82372	0.851325
0.116264	0.195829	0.212976	0.177416		0.868041	0.784594	0.75798	0.797896		0.120252	0.110742	0.161788	0.131921		0.8562	0.861773	0.818131	0.845119
0.129326	0.174638	0.185195	0.160305		0.852394	0.796668	0.784105	0.812017		0.104507	0.100464	0.146381	0.120271		0.881327	0.855521	0.832443	0.856731
0.112176	0.128072	0.191018	0.152342		0.871181	0.824115	0.78524	0.819342		0.0806907	0.0948013	0.13529	0.110602		0.895957	0.884609	0.839911	0.866464
0.123218	0.146383	0.152896	0.135603		0.863975	0.823191	0.808122	0.832515		0.0984533	0.0906147	0.137023	0.110328		0.885428	0.862404	0.838941	0.863345
0.105859	0.173646	0.181811	0.155092		0.865349	0.799131	0.777883	0.808972		0.115015	0.108371	0.151976	0.126687		0.864968	0.86863	0.823112	0.850813
0.113043	0.123223	0.185774	0.14772		0.87385	0.864247	0.787997	0.831697		0.124735	0.130153	0.164068	0.13571		0.862248	0.85734	0.826406	0.853083
0.115868	0.175079	0.190607	0.162074		0.875367	0.794306	0.773034	0.808945		0.0951891	0.122432	0.14846	0.121288		0.886905	0.851279	0.835886	0.859224
0.102543	0.16899	0.2178	0.174858		0.888811	0.810811	0.766732	0.809556		0.0757864	0.0699654	0.115685	0.0935765		0.910765	0.899953	0.861643	0.883855
0.105841	0.157259	0.170124	0.144203		0.878662	0.82248	0.811848	0.837484		0.074484	0.0834889	0.110932	0.0923194		0.892649	0.873576	0.851057	0.871632
0.126803	0.129638	0.189187	0.154497		0.861694	0.849222	0.796673	0.830216		0.113398	0.100448	0.165262	0.132122		0.866995	0.882812	0.818998	0.851013
0.108424	0.135119	0.222648	0.170816		0.8782	0.842408	0.762934	0.811064		0.0753244	0.0782242	0.10022	0.0860424		0.89528	0.882143	0.877224	0.888171
0.0844818	0.179506	0.200421	0.163197		0.905489	0.806048	0.77756	0.818449		0.0901894	0.082073	0.126653	0.10782		0.892665	0.880176	0.85746	0.872657
0.109945	0.156986	0.199772	0.162495		0.880474	0.816357	0.773943	0.814807		0.102881	0.120267	0.136423	0.116101		0.875731	0.856873	0.841477	0.862416
0.0967534	0.169876	0.199185	0.162383		0.895637	0.81982	0.778112	0.820147		0.0598227	0.0736155	0.139663	0.10366		0.923715	0.904446	0.848133	0.881536
0.127842	0.19537	0.213675	0.182415		0.860936	0.785169	0.761834	0.796342		0.0831767	0.0617239	0.119528	0.096109		0.880385	0.898522	0.858092	0.876187
0.116248	0.132145	0.172704	0.142739		0.871816	0.849864	0.801479	0.834548		0.0970027	0.104794	0.171728	0.132123		0.879409	0.876549	0.806313	0.84712
0.118641	0.169528	0.195813	0.1639		0.860191	0.784848	0.766696	0.800992		0.101924	0.0969945	0.118899	0.103924		0.870432	0.88572	0.866391	0.878949
0.138961	0.201274	0.175032	0.162151		0.847567	0.785264	0.807262	0.821531		0.0872751	0.0892167	0.138872	0.111915		0.899825	0.863376	0.844474	0.865798
0.110496	0.145529	0.171685	0.14414		0.881314	0.838635	0.794689	0.831262		0.076292	0.0895744	0.160641	0.122759		0.888708	0.880623	0.822389	0.855667
0.118516	0.171878	0.212729	0.1741		0.87105	0.813608	0.767749	0.809254		0.0696922	0.102004	0.137951	0.109829		0.909524	0.882297	0.839822	0.868584
0.0965414	0.143182	0.150465	0.12879		0.886206	0.830754	0.810155	0.839996		0.103835	0.0772185	0.155017	0.12057		0.873229	0.88398	0.827529	0.857128
0.0999086	0.178375	0.195046	0.162803		0.889017	0.804898	0.78207	0.816724		0.106977	0.0853497	0.14459	0.116458		0.879089	0.868306	0.84294	0.864803
0.105124	0.221516	0.196701	0.174359		0.884751	0.768304	0.777817	0.805478		0.0832781	0.0920606	0.144073	0.114199		0.900608	0.896283	0.839728	0.868987
0.0889093	0.164977	0.176412	0.146638		0.898579	0.825802	0.795069	0.832028		0.117255	0.0849589	0.155517	0.123028		0.866893	0.894719	0.831207	0.862042
0.099391	0.112864	0.166776	0.132999		0.891752	0.862361	0.803198	0.841439		0.101089	0.0974893	0.144094	0.11667		0.8816	0.878656	0.83574	0.863792
0.09435	0.0891497	0.148863	0.118346		0.889664	0.877759	0.826742	0.85658		0.0626174	0.0882772	0.166175	0.121998		0.890237	0.883583	0.81731	0.853921
0.080581	0.147442	0.177902	0.14468		0.909634	0.827007	0.796349	0.833907		0.0815294	0.0897417	0.108667	0.0931278		0.899677	0.880819	0.872452	0.88605
0.0886143	0.154915	0.162781	0.137916		0.900233	0.827196	0.796726	0.831941		0.111312	0.0926479	0.180575	0.136999		0.875827	0.879897	0.808906	0.848617
0.0897982	0.161635	0.158759	0.134184		0.888792	0.80463	0.801904	0.831029		0.106345	0.0971275	0.160017	0.129191		0.869327	0.876101	0.820873	0.850115
0.126433	0.089397	0.159122	0.129811		0.857527	0.835489	0.806457	0.832183		0.0648759	0.108551	0.125027	0.102272		0.911112	0.876128	0.848623	0.874552
0.129081	0.166325	0.208581	0.169149		0.852967	0.808185	0.772159	0.811382		0.114334	0.142603	0.182963	0.147746		0.872044	0.832958	0.797518	0.832764
0.102284	0.163782	0.185153	0.154509		0.883706	0.822659	0.787981	0.823207		0.0837463	0.0881245	0.112481	0.0938421		0.896249	0.892515	0.863523	0.884351
0.10255	0.172326	0.183896	0.156735		0.88473	0.813487	0.783649	0.819455		0.124034	0.115756	0.142567	0.120371		0.860338	0.870622	0.844825	0.865715
0.110005	0.185097	0.211124	0.175279		0.879648	0.803473	0.763644	0.805523		0.063351	0.0725516	0.101125	0.081434		0.909092	0.904774	0.871875	0.892522
0.118354	0.227187	0.246848	0.205428		0.866572	0.756611	0.73101	0.774895		0.102085	0.078287	0.097271	0.0853189		0.878077	0.880526	0.875135	0.885759
0.0969011	0.13246	0.177783	0.143907		0.892925	0.834105	0.795422	0.831324		0.0778192	0.0717551	0.117829	0.0940946		0.901493	0.89988	0.853034	0.880106
0.0996832	0.174448	0.186173	0.157477		0.89153	0.812442	0.799271	0.827626		0.0906121	0.0866065	0.112027	0.0964398		0.880805	0.88103	0.861153	0.876317
0.0995305	0.120902	0.167381	0.136227		0.879592	0.82449	0.803762	0.832359		0.101332	0.0974903	0.150563	0.119992		0.878404	0.882169	0.83391	0.862503
0.13167	0.181442	0.224255	0.183912		0.857612	0.800168	0.758364	0.799748		0.0443868	0.0563555	0.0987514	0.076351		0.937369	0.929522	0.890053	0.909931
0.123029	0.184484	0.177121	0.15889		0.864113	0.799555	0.777009	0.808954		0.106172	0.0831329	0.137389	0.111851		0.874253	0.873249	0.843817	0.865344
0.0890576	0.172036	0.180799	0.150189		0.902212	0.811391	0.799206	0.832259		0.134401	0.0884475	0.142938	0.118754		0.856613	0.88755	0.839956	0.86482
0.137373	0.211079	0.212453	0.185273		0.848855	0.773889	0.765998	0.795201		0.0679823	0.0713315	0.136202	0.101195		0.880394	0.894526	0.847892	0.873841
0.149671	0.168988	0.237281	0.194373		0.841458	0.799776	0.741584	0.784399		0.10415	0.102774	0.156965	0.125087		0.878377	0.866074	0.82879	0.856685
0.0906222	0.170102	0.185057	0.153003		0.899886	0.808292	0.795255	0.828821		0.0926141	0.100215	0.170246	0.130211		0.883396	0.876306	0.810092	0.848812
0.0894886	0.149127	0.17912	0.146312		0.901859	0.825465	0.792128	0.829507		0.0672243	0.0771675	0.151864	0.110919		0.9119	0.891301	0.822461	0.862796
0.121629	0.167094	0.208765	0.171845		0.868504	0.820717	0.768705	0.809087		0.100625	0.0827124	0.170256	0.127773		0.888436	0.891211	0.816765	0.856519
0.105687	0.166953	0.191916	0.156177		0.880758	0.815728	0.787569	0.825802		0.0828957	0.10297	0.149832	0.117524		0.882794	0.855548	0.824966	0.854
0.117719	0.253799	0.238353	0.205303		0.870539	0.725761	0.742017	0.775761		0.0923583	0.0945335	0.140133	0.110369		0.88507	0.878271	0.82165	0.855944
0.0754306	0.0988767	0.146167	0.116148		0.914842	0.883727	0.824917	0.860763		0.104581	0.0954808	0.177871	0.137319		0.85719	0.866042	0.799205	0.835259
0.117349	0.151686	0.184258	0.152814		0.869541	0.817729	0.797484	0.827386		0.121375	0.0999921	0.196265	0.149388		0.860721	0.858791	0.79135	0.830761
0.0911458	0.173894	0.20962	0.169706		0.899948	0.807965	0.771786	0.812928		0.122025	0.0877542	0.131117	0.110672		0.853832	0.864868	0.830108	0.852703
0.141261	0.142983	0.207509	0.168528		0.846206	0.820888	0.769698	0.807505		0.115331	0.112812	0.138365	0.119569		0.86844	0.864445	0.84888	0.864861
0.129276	0.131961	0.198126	0.15808		0.859879	0.840238	0.773326	0.816481		0.0770648	0.0983043	0.127799	0.106326		0.893199	0.877139	0.857383	0.873548
0.136775	0.172403	0.176673	0.159275		0.852039	0.812462	0.799031	0.820113		0.0813395	0.0941983	0.168009	0.127319		0.881445	0.880947	0.813115	0.851071
0.0761321	0.158713	0.161226	0.134304		0.91508	0.824047	0.807565	0.841737		0.10451	0.11426	0.148674	0.125246		0.879566	0.848331	0.838832	0.856562
0.127949	0.205921	0.23162	0.194345		0.861846	0.772869	0.755204	0.790468		0.102892	0.0743783	0.106958	0.0909769		0.877996	0.868198	0.875725	0.884404
0.0974171	0.188123	0.179401	0.156384		0.891941	0.778089	0.788333	0.815223		0.10694	0.134765	0.135683	0.122409		0.866539	0.853153	0.848537	0.860943
0.0987711	0.152128	0.189759	0.154176		0.887827	0.818382	0.78843	0.823339		0.0717785	0.0890395	0.107091	0.0907786		0.89725	0.878513	0.866202	0.88213
0.119605	0.191173	0.225015	0.18563		0.873472	0.789765	0.760207	0.798781		0.0862688	0.102301	0.13695	0.112403		0.875581	0.870896	0.838045	0.8602
0.133035	0.244291	0.229909	0.203209		0.854187	0.749016	0.752228	0.78202		0.0890296	0.0869124	0.106192	0.0929011		0.88573	0.876185	0.860135	0.876578
0.098113	0.149745	0.210072	0.164123		0.891595	0.842613	0.7694	0.81925		0.0905911	0.0951693	0.152339	0.119714		0.87987	0.894569	0.829002	0.861616
0.102583	0.189633	0.163058	0.144321		0.883151	0.776446	0.798923	0.82198		0.0850993	0.0859248	0.191477	0.141912		0.896527	0.879687	0.794705	0.838791
0.112145	0.178665	0.228012	0.183358		0.873555	0.812108	0.752378	0.800215		0.116104	0.0963919	0.164344	0.133473		0.867199	0.880263	0.814913	0.846416
0.0961841	0.170288	0.209401	0.167259		0.890656	0.800579	0.772909	0.81291		0.0984067	0.0778476	0.121393	0.101408		0.87779	0.901266	0.84393	0.869842
0.117885	0.0873889	0.152066	0.123248		0.863752	0.888131	0.79821	0.839261		0.114151	0.0759141	0.115495	0.0982698		0.872239	0.878472	0.861945	0.877244
0.142769	0.176059	0.221358	0.183539		0.846162	0.798581	0.761185	0.798354		0.112788	0.111254	0.161574	0.132537		0.866697	0.860644	0.822977	0.847858
0.128346	0.188241	0.238885	0.192696		0.861708	0.783737	0.73909	0.786194		0.0706838	0.0846566	0.117182	0.0960372		0.899883	0.891426	0.857119	0.878553
0.111403	0.136034	0.173945	0.143929		0.876516	0.839378	0.798186	0.831806		0.0801364	0.0843882	0.135545	0.105608		0.890435	0.881373	0.83875	0.867264
0.0853111	0.0991088	0.16144	0.127987		0.89447	0.878998	0.819443	0.852222		0.0639465	0.0733859	0.101732	0.0844275		0.916012	0.890195	0.853679	0.880418
0.103165	0.0602624	0.171841	0.126244		0.888098	0.87048	0.807886	0.847249		0.085702	0.0898572	0.116482	0.0983379		0.891634	0.892182	0.866799	0.883187
0.0944207	0.135185	0.187985	0.147746		0.884736	0.841806	0.787341	0.827973		0.116454	0.149414	0.141004	0.125851		0.858709	0.83232	0.83545	0.851459
0.115219	0.261344	0.233086	0.202659		0.871047	0.723526	0.752669	0.781728		0.0982189	0.0948355	0.14758	0.11521		0.886145	0.889892	0.829342	0.864747
0.120569	0.139485	0.177821	0.148677		0.864971	0.838889	0.799229	0.831084		0.0615974	0.072394	0.101034	0.0812233		0.922525	0.897028	0.866363	0.891397
0.102603	0.155	0.178676	0.147256		0.8779	0.809322	0.792202	0.823482		0.108663	0.119803	0.152772	0.125561		0.86706	0.855887	0.828062	0.853643
0.11281	0.163563	0.179284	0.150357		0.874646	0.798878	0.776689	0.814099		0.0829004	0.09506	0.135699	0.113499		0.893742	0.874179	0.837678	0.861548
0.124432	0.124979	0.204445	0.161742		0.865128	0.839298	0.768517	0.812115		0.0934555	0.111591	0.150134	0.119724		0.881641	0.849904	0.833952	0.857713
0.123242	0.192739	0.231246	0.187381		0.864674	0.797426	0.756019	0.79987		0.106455	0.0782119	0.131511	0.105718		0.867611	0.892809	0.84262	0.868281
0.0844525	0.129808	0.177579	0.140407		0.90321	0.848937	0.801074	0.838724		0.0958634	0.091101	0.158822	0.122424		0.886164	0.888501	0.821805	0.858967
0.0906735	0.173764	0.188418	0.156629		0.896472	0.815917	0.789071	0.824957		0.0908734	0.112577	0.159288	0.12466		0.880104	0.862238	0.814464	0.849179
0.0817646	0.14328	0.168186	0.137212		0.896599	0.82713	0.80187	0.83574		0.137186	0.11847	0.166354	0.139839		0.839568	0.858157	0.815118	0.839719
0.111509	0.168271	0.20701	0.168013		0.881243	0.80786	0.773723	0.813349		0.0921344	0.0959661	0.138317	0.111076		0.896019	0.885357	0.849744	0.875186
0.145449	0.245229	0.230307	0.20316		0.836939	0.73597	0.745427	0.775566		0.0846109	0.121981	0.143677	0.118383		0.90341	0.86242	0.84776	0.870142
0.106045	0.135567	0.172772	0.142721		0.885323	0.845982	0.789826	0.829819		0.0640562	0.0763335	0.143902	0.106732		0.911011	0.882358	0.825699	0.862804
0.10111	0.141753	0.166139	0.138178		0.886352	0.830855	0.80887	0.839364		0.0599579	0.0870024	0.142514	0.107369		0.920863	0.887567	0.828716	0.866254
0.0980996	0.157018	0.166793	0.141841		0.883902	0.834978	0.798508	0.832298		0.0837062	0.0592302	0.0999138	0.0853015		0.887842	0.916887	0.875078	0.891028
0.093263	0.0877219	0.138816	0.111342		0.897332	0.864686	0.817325	0.851421		0.0798215	0.0943049	0.15782	0.121764		0.893702	0.880143	0.823527	0.856955
0.110349	0.142767	0.179571	0.149651		0.875275	0.846499	0.792182	0.828207		0.0938809	0.0792015	0.130756	0.1057		0.883663	0.870893	0.849867	0.869006
0.106869	0.180781	0.174258	0.150188		0.872895	0.79415	0.802287	0.824039		0.101546	0.0993096	0.150814	0.119987		0.88108	0.856606	0.831518	0.858179
0.11732	0.146646	0.203878	0.164849		0.873007	0.839375	0.773809	0.816928		0.118207	0.125051	0.134337	0.119044		0.866424	0.855863	0.841296	0.860072
0.071885	0.127741	0.17679	0.141497		0.915111	0.862346	0.801642	0.839594		0.10682	0.113519	0.177158	0.137945		0.876465	0.87346	0.811771	0.849954
0.124944	0.144708	0.200318	0.162393		0.86173	0.815444	0.777901	0.814271		0.111327	0.0794245	0.175583	0.134701		0.872904	0.896734	0.807533	0.847153
0.128569	0.122319	0.215404	0.170406		0.854311	0.827681	0.756569	0.799255		0.08793	0.0760391	0.115089	0.0946416		0.897233	0.911574	0.858184	0.8841
0.135764	0.166309	0.1899	0.163435		0.844245	0.812578	0.788529	0.81479		0.0902107	0.089627	0.145342	0.11651		0.895556	0.896714	0.842174	0.870374
0.104435	0.185347	0.185928	0.160711		0.883512	0.797335	0.787405	0.816986		0.105023	0.105954	0.151019	0.122771		0.871831	0.868467	0.827254	0.855465
0.119968	0.16982	0.203889	0.169075		0.872932	0.814857	0.78095	0.817372		0.0769129	0.109794	0.1387	0.113058		0.893177	0.869339	0.843983	0.868409
0.102137	0.193898	0.204888	0.170338		0.87823	0.769741	0.773205	0.804955		0.114531	0.0740723	0.170046	0.128548		0.863797	0.877358	0.815248	0.848364
0.114208	0.16196	0.189055	0.156566		0.868179	0.815564	0.766794	0.808534		0.0961109	0.0945474	0.14946	0.120647		0.890638	0.873343	0.835893	0.861959
0.112786	0.155178	0.187545	0.154923		0.867078	0.823966	0.780065	0.815273		0.0856355	0.0927149	0.134625	0.105636		0.889069	0.8648	0.826706	0.859179
0.085743	0.156413	0.169165	0.141204		0.904258	0.820613	0.805008	0.836793		0.108653	0.0962132	0.155567	0.124231		0.869886	0.873364	0.822332	0.854373
0.10309	0.174383	0.190694	0.160659		0.879088	0.809784	0.789635	0.821145		0.0899714	0.0759711	0.0989312	0.0858629		0.877629	0.893779	0.864975	0.881841
0.090027	0.111584	0.138838	0.115932		0.897005	0.871629	0.828592	0.858845		0.0917917	0.0543076	0.139918	0.103487		0.88314	0.91363	0.846802	0.878642
0.12405	0.186614	0.221176	0.184089		0.860428	0.795795	0.756008	0.795613		0.0790577	0.063794	0.116818	0.0913307		0.885108	0.898158	0.858728	0.881356
0.124757	0.128877	0.168642	0.140817		0.853135	0.8353	0.797156	0.827366		0.0482945	0.0798889	0.0857905	0.0730697		0.931318	0.881717	0.890453	0.901723
0.131066	0.213335	0.207477	0.180134		0.852715	0.758256	0.757934	0.790239		0.0697843	0.11107	0.155868	0.121969		0.902154	0.861798	0.820782	0.854322
0.108548	0.127506	0.167645	0.137837		0.863272	0.820783	0.773934	0.812073		0.0811937	0.0718051	0.129091	0.0986911		0.885976	0.89109	0.843484	0.871595
0.128258	0.14199	0.217328	0.17211		0.861044	0.824363	0.759166	0.803627		0.0891005	0.105018	0.138947	0.113528		0.894592	0.880132	0.838544	0.866922
0.0878555	0.117139	0.17171	0.134495		0.884709	0.844927	0.792115	0.830786		0.138525	0.106709	0.189973	0.150999		0.835825	0.865997	0.800254	0.834152
0.0953747	0.127727	0.152863	0.127201		0.890062	0.842317	0.796328	0.832864		0.112704	0.0993556	0.125603	0.108199		0.870438	0.849158	0.85919	0.868764
0.111316	0.142828	0.201422	0.159829		0.873331	0.818164	0.769292	0.812712		0.121267	0.0978178	0.182412	0.141503		0.870249	0.880936	0.804997	0.844787
0.128719	0.189862	0.202925	0.172555		0.856815	0.798794	0.775594	0.809514		0.121248	0.0965501	0.133654	0.114992		0.867764	0.866821	0.847796	0.863687
0.0943673	0.133244	0.186629	0.148955		0.890217	0.840253	0.787421	0.826827		0.0751723	0.0620423	0.115298	0.0919464		0.897755	0.911356	0.861895	0.884682
0.138701	0.138312	0.199628	0.162788		0.845101	0.82041	0.778685	0.812484		0.0800455	0.0976138	0.130015	0.104937		0.886773	0.878733	0.847518	0.871841
0.0735238	0.187001	0.164804	0.141684		0.915516	0.796713	0.810033	0.835912		0.0748839	0.0595824	0.12457	0.0951444		0.895011	0.89544	0.855695	0.879093
0.10295	0.172522	0.191025	0.157247		0.881015	0.811922	0.782397	0.820286		0.0708054	0.110892	0.129163	0.108491		0.919812	0.870713	0.856767	0.877211
0.105949	0.129515	0.161562	0.13657		0.880052	0.863144	0.816393	0.844689		0.0929347	0.107094	0.114232	0.101675		0.889886	0.863293	0.867908	0.879094
0.12362	0.187316	0.221433	0.180305		0.864488	0.798803	0.751629	0.797294		0.102155	0.0980683	0.153519	0.122764		0.87228	0.862736	0.835069	0.858892
0.110816	0.193826	0.225633	0.185476		0.875582	0.793844	0.757953	0.799407		0.0783414	0.0828363	0.123692	0.0977959		0.896646	0.893915	0.859142	0.881754
0.0875113	0.153296	0.212525	0.164605		0.897977	0.820253	0.768336	0.814402		0.084668	0.102794	0.129635	0.107467		0.894762	0.876071	0.845339	0.870256
0.11079	0.173818	0.186319	0.158086		0.878284	0.812431	0.789953	0.822001		0.103535	0.0720366	0.149675	0.117373		0.875765	0.881103	0.83457	0.861124
0.126283	0.184157	0.229902	0.18777		0.865319	0.787291	0.750588	0.790498		0.0847881	0.0985739	0.134934	0.110476		0.903104	0.882495	0.849393	0.873912
0.143834	0.1554	0.229391	0.184424		0.842678	0.833049	0.760561	0.802783		0.0903136	0.098752	0.141929	0.115517		0.89269	0.882834	0.842116	0.866897
0.0994874	0.151	0.186796	0.152709		0.888443	0.825689	0.794057	0.828015		0.107542	0.0952862	0.105346	0.0953553		0.880826	0.876128	0.871994	0.88351
0.108519	0.207396	0.194053	0.165646		0.878826	0.769841	0.769986	0.805273		0.100986	0.105236	0.146371	0.119557		0.873831	0.871702	0.827048	0.855386
0.110867	0.167552	0.196033	0.162656		0.872977	0.817817	0.782405	0.817663		0.0881751	0.107015	0.15307	0.122345		0.892346	0.880489	0.833303	0.862615
0.105585	0.191694	0.183701	0.160459		0.882055	0.784133	0.795034	0.818844		0.0943514	0.106999	0.147278	0.11901		0.883497	0.869991	0.835225	0.860802
0.118295	0.16798	0.192633	0.162161		0.866775	0.813003	0.794439	0.823928		0.0871469	0.08944	0.111412	0.0935009		0.892824	0.890718	0.872728	0.887888
0.121226	0.15924	0.207503	0.168221		0.853499	0.827464	0.772042	0.81131		0.0701709	0.105292	0.113489	0.0941765		0.916731	0.875021	0.866397	0.88688
0.116306	0.157478	0.180254	0.151335		0.866667	0.805304	0.768944	0.807555		0.0980512	0.130572	0.115868	0.106412		0.879048	0.842752	0.851613	0.86444
0.104783	0.211003	0.192584	0.167179		0.867672	0.776058	0.77969	0.808516		0.0820986	0.0728897	0.150896	0.116444		0.88924	0.89299	0.828198	0.859747
0.118142	0.187414	0.208352	0.174109		0.869923	0.798398	0.776235	0.811593		0.133437	0.0875793	0.15759	0.125939		0.854744	0.885563	0.828933	0.856372
0.0838937	0.119288	0.163064	0.132562		0.902966	0.861713	0.804822	0.841323		0.100727	0.0791661	0.143795	0.113724		0.885936	0.908817	0.833404	0.867697
0.120094	0.157688	0.187697	0.15626		0.870081	0.829349	0.803553	0.83301		0.0899058	0.0829798	0.154996	0.118093		0.881585	0.875643	0.823981	0.855819
0.0890066	0.112904	0.166381	0.132785		0.897927	0.866868	0.797424	0.839083		0.0901806	0.119891	0.15854	0.126595		0.878744	0.856137	0.825899	0.854497
0.124383	0.18034	0.22805	0.186406		0.862791	0.806665	0.755609	0.796679		0.0976874	0.0812568	0.145367	0.11408		0.883633	0.883902	0.842941	0.868634
0.138427	0.160069	0.212606	0.175166		0.85279	0.822046	0.769829	0.809311		0.097211	0.0869483	0.105523	0.0941267		0.891523	0.889516	0.876893	0.888637
0.130806	0.199272	0.230182	0.193068		0.862964	0.786037	0.739764	0.785108		0.0944326	0.0917394	0.165706	0.130212		0.88315	0.891165	0.819964	0.853515
0.110011	0.225409	0.23633	0.196267		0.88043	0.763388	0.737746	0.782725		0.092146	0.0965373	0.156714	0.121043		0.894251	0.88927	0.826455	0.863498
0.110258	0.154039	0.183315	0.154699		0.880822	0.824296	0.80116	0.828012		0.0928967	0.08698	0.142007	0.112445		0.887009	0.886256	0.83984	0.866776
0.121965	0.14233	0.192915	0.158272		0.861216	0.840595	0.786505	0.822246		0.102227	0.128645	0.16541	0.133665		0.881076	0.842012	0.810741	0.843276
0.125492	0.150908	0.195346	0.160335		0.859036	0.815436	0.785845	0.818445		0.0585682	0.0774134	0.0724786	0.0657105		0.917764	0.897207	0.899531	0.908092
0.0879998	0.187465	0.168292	0.145649		0.900977	0.797843	0.800397	0.830341		0.089337	0.140504	0.132328	0.114944		0.894918	0.832793	0.852222	0.867515
0.102941	0.153568	0.173679	0.146148		0.882665	0.826176	0.799408	0.830361		0.0801468	0.119337	0.131547	0.110024		0.896336	0.854233	0.841449	0.86472
0.084298	0.148057	0.186387	0.146655		0.897533	0.820736	0.79082	0.828613		0.0789045	0.0792661	0.140524	0.109824		0.909716	0.89262	0.845286	0.873335
0.0794306	0.133439	0.166236	0.136149		0.907729	0.826922	0.784351	0.82341		0.0655268	0.0916237	0.113762	0.0931481		0.895788	0.868914	0.862905	0.87848
0.115182	0.156257	0.178803	0.148721		0.873517	0.823218	0.784325	0.820807		0.108685	0.100463	0.155026	0.124792		0.870521	0.870242	0.827335	0.854563
0.110751	0.179931	0.198861	0.165704		0.872813	0.792566	0.775515	0.808711		0.0915863	0.0801761	0.100163	0.0866805		0.899978	0.881111	0.869483	0.886198
0.100467	0.187354	0.196309	0.161679		0.882545	0.794469	0.778316	0.817098		0.0812122	0.0892461	0.11225	0.0940081		0.906526	0.896999	0.875363	0.892138
0.0954284	0.166466	0.181598	0.152223		0.886233	0.807781	0.779678	0.816509		0.0944951	0.0827856	0.125198	0.102102		0.892373	0.875206	0.869188	0.883466
0.0813392	0.101453	0.146127	0.118589		0.905302	0.863113	0.823924	0.853129		0.0755631	0.0612379	0.107518	0.0857331		0.900702	0.917217	0.874015	0.895169
0.106526	0.199635	0.187723	0.164372		0.878749	0.789141	0.78276	0.812789		0.110446	0.0940106	0.150579	0.12223		0.872183	0.872401	0.832627	0.859072
0.0975336	0.169795	0.178647	0.14935		0.886824	0.804281	0.784626	0.820669		0.131714	0.0861218	0.146477	0.118343		0.854636	0.861188	0.838855	0.860104
0.108013	0.182983	0.168375	0.148186		0.871014	0.786429	0.790514	0.817437		0.115753	0.125223	0.208478	0.16115		0.872137	0.846668	0.776219	0.82135
0.100888	0.184418	0.203063	0.16709		0.887963	0.801274	0.784144	0.819299		0.101465	0.0740446	0.169899	0.125707		0.870977	0.897394	0.812851	0.853624
0.13554	0.205903	0.210088	0.18463		0.844125	0.777492	0.770039	0.795919		0.109327	0.106983	0.174645	0.136244		0.860576	0.859501	0.810985	0.844084
0.131893	0.148833	0.205081	0.168581		0.85218	0.836567	0.776531	0.814078		0.0890369	0.0825838	0.108949	0.0950922		0.886668	0.889205	0.863166	0.879003
0.0622171	0.0913561	0.151373	0.115345		0.923572	0.849955	0.815553	0.850776		0.0917767	0.115776	0.173839	0.135693		0.88191	0.867488	0.81086	0.846656
0.123867	0.117461	0.173821	0.142993		0.864636	0.823627	0.793887	0.824799		0.103599	0.0750947	0.137344	0.10967		0.866246	0.872047	0.834118	0.857932
0.103393	0.166447	0.175985	0.148753		0.886507	0.805887	0.78138	0.818369		0.097698	0.0668472	0.1203	0.0956498		0.885527	0.877575	0.849003	0.871913
0.118533	0.146891	0.200135	0.163306		0.863941	0.839013	0.785499	0.821341		0.125104	0.0951431	0.166064	0.137481		0.861443	0.882012	0.814832	0.844211
0.0977796	0.173142	0.172965	0.147316		0.88967	0.817149	0.809828	0.837552		0.101186	0.108399	0.136262	0.113282		0.877861	0.867705	0.834885	0.86193
0.0891401	0.158688	0.183588	0.151173		0.890028	0.820492	0.782208	0.820151		0.0817479	0.0723625	0.116828	0.0958641		0.895693	0.901153	0.84356	0.870559
0.095709	0.124542	0.180108	0.142729		0.892834	0.862425	0.804881	0.842198		0.108882	0.0894073	0.132548	0.110315		0.858068	0.866845	0.842258	0.860914
0.127439	0.184438	0.223971	0.182197		0.856436	0.779846	0.749619	0.791189		0.0953213	0.0715357	0.142324	0.11095		0.883651	0.875245	0.838954	0.863456
0.118326	0.123655	0.150373	0.126943		0.861657	0.840176	0.811026	0.837361		0.0694581	0.071259	0.12096	0.0931873		0.899715	0.892484	0.863007	0.883032
0.104768	0.107203	0.20577	0.157758		0.886895	0.848358	0.775932	0.820577		0.0753995	0.0779706	0.126685	0.10119		0.892149	0.884854	0.851748	0.873752
0.08012	0.140912	0.182103	0.144945		0.914252	0.848976	0.797544	0.839557		0.0850861	0.0596015	0.140085	0.105869		0.871333	0.90336	0.832076	0.863935
0.0836714	0.164362	0.180939	0.147551		0.906135	0.820595	0.802944	0.83626		0.109717	0.10618	0.138624	0.116022		0.876307	0.865946	0.850858	0.870264
0.090209	0.127053	0.18675	0.147728		0.897563	0.864968	0.792892	0.834978		0.0835554	0.1085	0.142328	0.11607		0.892224	0.868002	0.836206	0.8626
0.109885	0.101388	0.181016	0.14224		0.875282	0.862539	0.791994	0.831647		0.0903114	0.092416	0.147367	0.116426		0.893269	0.876194	0.843897	0.869151
0.0996616	0.133742	0.192719	0.152163		0.88565	0.84651	0.783488	0.825696		0.0596967	0.107978	0.122082	0.102613		0.891874	0.850581	0.854065	0.867324
0.126418	0.152462	0.188083	0.154247		0.850407	0.812881	0.775236	0.81093		0.107017	0.0787185	0.155019	0.120811		0.858456	0.884243	0.819922	0.851897
0.0832542	0.125669	0.155874	0.12502		0.903901	0.825366	0.815083	0.84562		0.0580177	0.0630099	0.0859822	0.0729145		0.923997	0.913879	0.883503	0.901717
0.104941	0.162246	0.210632	0.17073		0.880478	0.80896	0.752466	0.798713		0.0851053	0.092924	0.143825	0.114254		0.882991	0.875062	0.834295	0.859884
0.125224	0.200663	0.195469	0.170414		0.866592	0.78831	0.771667	0.806032		0.0982479	0.0811297	0.135744	0.109619		0.87661	0.875179	0.826834	0.855842
0.123842	0.137702	0.185434	0.152157		0.858823	0.842029	0.791627	0.827122		0.109703	0.0779428	0.144727	0.114982		0.868527	0.883709	0.825614	0.856839
0.120686	0.247389	0.223204	0.19419		0.868666	0.740019	0.758468	0.790189		0.0998424	0.080643	0.141349	0.11075		0.886613	0.896209	0.841337	0.871033
0.0942161	0.150735	0.187044	0.152796		0.899074	0.837839	0.798285	0.834458		0.102464	0.0746742	0.133047	0.109385		0.879144	0.904968	0.851439	0.874091
0.118007	0.180997	0.194203	0.166		0.870619	0.793006	0.781921	0.811474		0.0653295	0.0676316	0.119229	0.0922624		0.907163	0.909357	0.850415	0.880796
0.123203	0.17567	0.184247	0.159		0.864608	0.814564	0.790946	0.820968		0.075719	0.0991571	0.122638	0.0999885		0.907295	0.875247	0.86068	0.881807
0.102573	0.194437	0.198823	0.16756		0.879919	0.795395	0.77728	0.811405		0.0939964	0.0925076	0.163813	0.124394		0.891473	0.883492	0.811533	0.854437
0.0859543	0.139832	0.186917	0.147637		0.896862	0.841979	0.797899	0.834906		0.112815	0.0948469	0.158978	0.12539		0.868041	0.870897	0.830295	0.858283
0.0747437	0.0959644	0.153765	0.120232		0.91242	0.875599	0.808688	0.850011		0.117518	0.0792097	0.138562	0.112741		0.864112	0.871012	0.831994	0.855847
0.118918	0.0955222	0.190946	0.148917		0.869816	0.860329	0.790805	0.830133		0.109058	0.0656269	0.16099	0.12049		0.875895	0.897233	0.827717	0.862404
0.0670617	0.12471	0.156982	0.123589		0.922191	0.850473	0.823653	0.85527		0.0959884	0.0751894	0.140113	0.106929		0.897256	0.889108	0.841697	0.873554
0.0991571	0.158886	0.193068	0.156404		0.891578	0.820833	0.792215	0.827408		0.0849811	0.097055	0.124825	0.105429		0.898391	0.876003	0.862246	0.878222
0.125248	0.125501	0.185425	0.150406		0.857019	0.864172	0.788924	0.828196		0.115047	0.0703654	0.157373	0.121105		0.85729	0.908343	0.821885	0.856974
0.106662	0.0949154	0.156703	0.125687		0.881396	0.855205	0.804415	0.839116		0.101076	0.0797151	0.162825	0.123467		0.881599	0.87617	0.819862	0.853162
0.0863263	0.096987	0.166286	0.128515		0.896272	0.855397	0.80705	0.842685		0.129074	0.127275	0.144102	0.127159		0.857415	0.851574	0.843113	0.858293
0.109292	0.15688	0.173367	0.147764		0.879669	0.822142	0.796521	0.828129		0.0875439	0.0910296	0.115321	0.0968418		0.893566	0.8859	0.861574	0.880267
0.0986651	0.161226	0.194615	0.158609		0.890598	0.826521	0.783695	0.823367		0.0862404	0.0892286	0.132094	0.106949		0.89263	0.887794	0.842379	0.868901
0.107822	0.126175	0.176317	0.142064		0.87782	0.850166	0.798684	0.834156		0.119634	0.107043	0.154757	0.127316		0.858427	0.850747	0.810712	0.839151
0.105843	0.144718	0.183956	0.151362		0.878203	0.834171	0.778555	0.818945		0.130668	0.0842894	0.141488	0.117212		0.851534	0.886379	0.839108	0.861668
0.0964556	0.193602	0.188693	0.163602		0.896214	0.796844	0.785467	0.817708		0.0799415	0.0628864	0.137256	0.106888		0.900981	0.911013	0.841978	0.872216
0.1195	0.181581	0.19589	0.167708		0.863591	0.800509	0.773957	0.808165		0.112181	0.113365	0.161274	0.130702		0.876984	0.843099	0.824048	0.851019
0.0893666	0.126193	0.156175	0.128415		0.897409	0.853982	0.813761	0.845557		0.109836	0.0952179	0.144578	0.119235		0.857852	0.884028	0.834011	0.858447
0.102472	0.143696	0.193249	0.154221		0.884049	0.835231	0.78314	0.824298		0.094157	0.0924758	0.137919	0.109197		0.888607	0.875642	0.841016	0.868268
0.0875904	0.100369	0.163732	0.129284		0.895485	0.886856	0.803942	0.844714		0.0685981	0.0521316	0.143221	0.103084		0.8914	0.913772	0.83144	0.869671
0.137625	0.124008	0.158724	0.136037		0.844811	0.836277	0.801544	0.828841		0.105435	0.100914	0.1368	0.113797		0.874867	0.881993	0.839682	0.864701
0.108631	0.161166	0.200149	0.165107		0.881251	0.810822	0.775907	0.813572		0.0901416	0.11687	0.148398	0.118956		0.885554	0.859254	0.839467	0.865031
0.120423	0.118163	0.183224	0.148673		0.864574	0.832747	0.788066	0.822882		0.055241	0.0848069	0.132279	0.102494		0.895982	0.887928	0.838124	0.866025
0.0768462	0.162042	0.179235	0.145814		0.919191	0.829937	0.805485	0.84195		0.119216	0.120377	0.154403	0.130966		0.858172	0.856591	0.823233	0.847523
0.109867	0.188766	0.216634	0.175903		0.871438	0.788182	0.752401	0.797133		0.080186	0.116872	0.135049	0.113545		0.894933	0.863256	0.842166	0.864947
0.0919703	0.159267	0.177805	0.148588		0.903411	0.831646	0.809395	0.839614		0.113148	0.0834927	0.167769	0.12914		0.875921	0.891225	0.820428	0.856639
0.117369	0.114558	0.169909	0.137914		0.86994	0.851638	0.789204	0.828963		0.141265	0.117815	0.140357	0.12281		0.830687	0.842653	0.84184	0.854252
0.0865374	0.127393	0.150576	0.125405		0.903916	0.851111	0.806503	0.843827		0.117592	0.0978928	0.124553	0.107439		0.863483	0.879127	0.847951	0.868377
0.12288	0.164582	0.176256	0.150968		0.86488	0.815285	0.790215	0.823147		0.0661738	0.0897	0.123689	0.0993351		0.90988	0.884921	0.858893	0.881008
0.115541	0.210105	0.199441	0.172873		0.870941	0.773016	0.767114	0.800741		0.112729	0.0932191	0.152431	0.12114		0.871391	0.876392	0.833061	0.859632
0.128646	0.154754	0.207868	0.16828		0.862784	0.828675	0.766875	0.809475		0.0976141	0.0755645	0.131611	0.106802		0.888472	0.866016	0.855195	0.871116
0.107692	0.151807	0.157873	0.135596		0.881442	0.818406	0.811084	0.838366		0.108506	0.0727202	0.148319	0.117065		0.8745	0.888167	0.828949	0.858704
0.108154	0.14751	0.168798	0.142591		0.881012	0.827694	0.794571	0.828997		0.133302	0.0967813	0.148577	0.122383		0.84368	0.849406	0.824098	0.847481
0.146885	0.229432	0.224769	0.197701		0.83522	0.755707	0.751849	0.781743		0.0905442	0.0888459	0.172691	0.129675		0.888927	0.89114	0.813621	0.853897
0.121351	0.185553	0.198553	0.169104		0.858553	0.788109	0.774538	0.804783		0.0773706	0.113757	0.130709	0.110485		0.883809	0.861961	0.838553	0.859495
0.101533	0.143487	0.197996	0.159855		0.88739	0.825942	0.775109	0.814872		0.0892086	0.0943705	0.124743	0.10228		0.899351	0.885911	0.862917	0.88285
0.077492	0.126812	0.156893	0.127482		0.912425	0.850832	0.811768	0.847846		0.130075	0.142249	0.174367	0.14563		0.851144	0.825442	0.805509	0.832477
0.113983	0.18323	0.203115	0.169401		0.876423	0.803816	0.780451	0.815053		0.0988973	0.08303	0.142421	0.110683		0.88852	0.888082	0.842271	0.871896
0.124957	0.177569	0.226879	0.188212		0.86893	0.802631	0.760746	0.798288		0.0684433	0.0917437	0.147648	0.115583		0.912586	0.894324	0.838104	0.869584
0.111686	0.176085	0.21958	0.178497		0.877888	0.816573	0.765763	0.80831		0.073021	0.0636556	0.101236	0.0834313		0.907807	0.89478	0.881667	0.895331
0.128026	0.162086	0.200143	0.167669		0.857454	0.817149	0.779285	0.811878		0.103073	0.0785984	0.145191	0.112602		0.865527	0.903981	0.834494	0.866226
0.123151	0.193267	0.217224	0.179245		0.863683	0.792753	0.756103	0.798874		0.118269	0.0966974	0.146248	0.120151		0.861156	0.881835	0.830322	0.857652
0.122278	0.146527	0.180541	0.152367		0.873587	0.843209	0.803546	0.835211		0.0865546	0.0884188	0.135503	0.109145		0.886828	0.876453	0.837266	0.863175
0.0819141	0.124524	0.148688	0.122424		0.898362	0.849573	0.828	0.852849		0.101217	0.116422	0.167888	0.135661		0.859415	0.862633	0.818182	0.84465
0.116433	0.184549	0.200343	0.172572		0.869276	0.792833	0.780848	0.808351		0.0739797	0.086927	0.124004	0.0988603		0.903156	0.872036	0.858683	0.879738
0.130046	0.152099	0.203906	0.168019		0.855193	0.82916	0.767896	0.80795		0.0947048	0.0880921	0.147676	0.118067		0.870862	0.877849	0.830283	0.855767
0.096448	0.134811	0.143819	0.123994		0.891483	0.852959	0.834506	0.857375		0.105556	0.0988652	0.138096	0.112325		0.873787	0.871299	0.841465	0.866414
0.0969005	0.16279	0.200488	0.161502		0.894743	0.813665	0.771228	0.815764		0.0894341	0.0870347	0.102223	0.0895879		0.882429	0.881405	0.88081	0.88788
0.109549	0.141927	0.192777	0.15577		0.881287	0.839548	0.784143	0.825194		0.0843956	0.106115	0.11059	0.0982221		0.89045	0.877713	0.862419	0.878171
0.117127	0.187196	0.214653	0.178539		0.869552	0.785177	0.761646	0.796558		0.0968311	0.10232	0.121686	0.106024		0.884506	0.881457	0.850861	0.87078
0.118543	0.172009	0.210429	0.17083		0.865734	0.805867	0.765169	0.807528		0.10939	0.141875	0.14183	0.124839		0.871662	0.849255	0.839245	0.857635
0.113886	0.14593	0.163003	0.142625		0.874216	0.826664	0.78466	0.817441		0.05666	0.0618126	0.0870346	0.0702512		0.902187	0.883229	0.883343	0.896104
0.108214	0.174963	0.185349	0.158561		0.883763	0.81096	0.793342	0.824026		0.101582	0.0826613	0.133658	0.108755		0.881506	0.898157	0.855504	0.877625
0.136931	0.183179	0.187048	0.164448		0.849925	0.787497	0.778872	0.805394		0.124811	0.0897838	0.128915	0.11135		0.851859	0.877981	0.840657	0.860391
0.115143	0.215641	0.209377	0.18048		0.867719	0.776389	0.761217	0.796875		0.0787536	0.0979091	0.139262	0.109146		0.896929	0.879501	0.833214	0.866345
0.0999589	0.157343	0.177678	0.148424		0.882295	0.817113	0.788203	0.822744		0.140293	0.106365	0.11975	0.111117		0.849543	0.866501	0.862357	0.870523
0.105062	0.159672	0.210435	0.168319		0.877717	0.82184	0.765458	0.808934		0.127488	0.0778147	0.174965	0.136123		0.852055	0.892919	0.808147	0.844096
0.110634	0.146793	0.217004	0.169313		0.871051	0.823234	0.76306	0.808987		0.0923846	0.124988	0.155974	0.127754		0.898653	0.858718	0.834038	0.859652
0.0913784	0.143778	0.17801	0.143704		0.893915	0.842034	0.778452	0.823525		0.0856429	0.121087	0.162235	0.127561		0.890313	0.852637	0.820701	0.85123
0.117748	0.147436	0.193331	0.1574		0.868387	0.82888	0.778269	0.818047		0.11926	0.0879592	0.145617	0.118956		0.861241	0.883554	0.840422	0.863014
0.109395	0.182983	0.20205	0.169241		0.879019	0.799503	0.771097	0.808736		0.106117	0.117467	0.142143	0.120162		0.883798	0.86175	0.849742	0.868162
0.126461	0.145119	0.174904	0.149775		0.865946	0.8381	0.795092	0.826771		0.107326	0.0955748	0.15347	0.123788		0.872655	0.875701	0.826512	0.854637
0.114744	0.173305	0.215518	0.176495		0.879301	0.805716	0.764557	0.805491		0.0849181	0.0872673	0.138124	0.112296		0.901895	0.890214	0.842268	0.868375
0.104339	0.193228	0.214753	0.176002		0.884963	0.772907	0.766977	0.804119		0.0675328	0.0781832	0.106783	0.0860847		0.890708	0.884773	0.861407	0.882331
0.0979299	0.187349	0.209057	0.170807		0.894407	0.787727	0.772467	0.811207		0.0579244	0.0633552	0.116515	0.0915872		0.920445	0.917945	0.858352	0.885292
0.099989	0.165531	0.175874	0.148544		0.883503	0.810146	0.79011	0.823612		0.102787	0.108103	0.133029	0.114338		0.876485	0.872915	0.843743	0.865137
0.105419	0.196691	0.200859	0.172277		0.887863	0.79328	0.779664	0.811661		0.100282	0.0737819	0.120686	0.0979122		0.887736	0.899996	0.859666	0.882349
0.118134	0.0926513	0.197474	0.1494		0.867053	0.853326	0.777676	0.823019		0.10423	0.0671426	0.125097	0.10094		0.868597	0.900372	0.850559	0.873182
0.124564	0.196036	0.237458	0.193486		0.857721	0.786265	0.743923	0.786578		0.0931003	0.0752988	0.16799	0.125291		0.887539	0.894493	0.823771	0.859646
0.109463	0.116312	0.145555	0.123266		0.865438	0.848663	0.826982	0.849497		0.122439	0.0952119	0.126971	0.110655		0.859809	0.87978	0.848351	0.866769
0.082115	0.127511	0.155171	0.127452		0.904068	0.857362	0.809729	0.845037		0.102514	0.0993664	0.150274	0.121632		0.883775	0.878042	0.837961	0.862466
0.0775244	0.136291	0.160175	0.131081		0.900392	0.852334	0.808396	0.843419		0.0771109	0.0928515	0.135018	0.107475		0.875506	0.882576	0.833823	0.861868
0.0892756	0.168964	0.161864	0.141175		0.892062	0.814662	0.811335	0.835942		0.077419	0.0939429	0.101063	0.0903486		0.890841	0.872437	0.855596	0.872257
0.0956067	0.156824	0.189534	0.15369		0.888941	0.825005	0.775454	0.818629		0.0789258	0.0776401	0.123463	0.0992491		0.909463	0.897113	0.85358	0.878373
0.125272	0.194849	0.202348	0.1748		0.862872	0.787812	0.770072	0.802535		0.11045	0.0790764	0.154314	0.119106		0.864278	0.885258	0.816003	0.853429
0.074028	0.178408	0.160602	0.137724		0.913021	0.809868	0.805367	0.837268		0.0824707	0.0803537	0.165989	0.12313		0.89473	0.895392	0.820777	0.86073
0.129454	0.177358	0.204935	0.171058		0.855431	0.782292	0.760767	0.798357		0.0462747	0.0691521	0.0896165	0.0726155		0.933498	0.896042	0.88509	0.901224
0.101164	0.209757	0.205366	0.175691		0.88769	0.776203	0.775409	0.806228		0.0825478	0.123359	0.137472	0.116112		0.888537	0.853086	0.847694	0.865327
0.0985489	0.183716	0.181448	0.153386		0.889219	0.802746	0.793464	0.826249		0.0456512	0.0612655	0.101232	0.0794793		0.922886	0.893972	0.875175	0.892139
0.0819743	0.120545	0.189026	0.145833		0.910736	0.866384	0.78402	0.833717		0.0843408	0.0840475	0.132038	0.105517		0.880298	0.892588	0.850814	0.874009
0.110292	0.114285	0.132465	0.114164		0.873307	0.851656	0.820755	0.847089		0.124133	0.114758	0.193889	0.152164		0.854323	0.841301	0.786692	0.82401
0.131126	0.1458	0.201144	0.163293		0.854586	0.80886	0.761525	0.802692		0.0976666	0.0650999	0.141396	0.107897		0.87562	0.90117	0.830231	0.863797
0.13294	0.19893	0.205107	0.17714		0.856933	0.786527	0.772066	0.804479		0.0930457	0.0684638	0.127104	0.099095		0.881441	0.893723	0.848651	0.875499
0.0934603	0.120178	0.192793	0.149024		0.892521	0.847548	0.786653	0.829822		0.0792845	0.0953474	0.165076	0.123304		0.900468	0.875967	0.812663	0.853147
0.115705	0.213404	0.230746	0.192528		0.872315	0.774535	0.751957	0.792439		0.100813	0.0977064	0.138113	0.112846		0.87359	0.879923	0.840179	0.864691
0.137516	0.205194	0.229255	0.194678		0.852107	0.774866	0.743287	0.782538		0.0943052	0.0789173	0.112778	0.0957207		0.882967	0.875162	0.864705	0.878208
0.073432	0.0827374	0.158178	0.118882		0.913086	0.858068	0.805335	0.845399		0.0568056	0.0825448	0.128619	0.101063		0.929449	0.873341	0.853674	0.877337
0.0993404	0.141139	0.170453	0.141147		0.886247	0.817579	0.782577	0.819302		0.0838626	0.0925005	0.162773	0.123913		0.890225	0.882322	0.819834	0.855833
0.0935629	0.0856658	0.155897	0.121627		0.889527	0.864602	0.810348	0.844255		0.110411	0.105778	0.161	0.129251		0.860952	0.860297	0.822905	0.849233
0.0998724	0.181547	0.174863	0.151267		0.88031	0.8014	0.800817	0.825553		0.0931129	0.055544	0.104699	0.085205		0.890014	0.91077	0.875389	0.893243
0.0887574	0.186593	0.185703	0.157779		0.899766	0.801428	0.790598	0.822768		0.0702557	0.104591	0.133476	0.107608		0.888345	0.863021	0.832914	0.859098
0.0844362	0.118405	0.158206	0.127079		0.884895	0.857479	0.806051	0.841698		0.0945065	0.110791	0.139768	0.11657		0.899593	0.869208	0.849214	0.871895
0.128532	0.175067	0.222256	0.181232		0.863614	0.808294	0.763023	0.803109		0.109512	0.112302	0.119939	0.103702		0.873917	0.85932	0.855343	0.872677
0.107924	0.143738	0.180107	0.15063		0.882389	0.845484	0.795492	0.83009		0.117103	0.089069	0.168875	0.133362		0.855745	0.892202	0.807444	0.844636
0.110906	0.143622	0.182375	0.148903		0.875156	0.823322	0.776554	0.817532		0.0630452	0.0739861	0.113671	0.0911702		0.889559	0.889382	0.861259	0.879797
0.0867266	0.0960629	0.143886	0.114829		0.892516	0.856199	0.822923	0.852484		0.100059	0.0760152	0.117448	0.0983286		0.878957	0.907075	0.856596	0.879115
0.136219	0.170912	0.22561	0.184138		0.856902	0.823941	0.76351	0.805691		0.0820112	0.107275	0.141143	0.112207		0.895665	0.867475	0.839436	0.866211
0.0960657	0.141221	0.201669	0.157568		0.891746	0.836116	0.780068	0.823964		0.0875077	0.100769	0.122199	0.101213		0.894145	0.884851	0.866712	0.884547
0.0945071	0.128859	0.191162	0.15405		0.896989	0.841137	0.778163	0.819027		0.0936474	0.076744	0.140144	0.110462		0.871534	0.884643	0.846007	0.86848
0.0823809	0.111775	0.173531	0.133254		0.90556	0.85932	0.804068	0.844318		0.126938	0.0691471	0.146689	0.115879		0.856489	0.90081	0.828411	0.860493
0.091094	0.183603	0.185883	0.156895		0.902077	0.804916	0.777636	0.817814		0.128752	0.0804422	0.142566	0.11757		0.854299	0.881409	0.842908	0.862832
0.114878	0.158809	0.17842	0.151771		0.849637	0.79678	0.774022	0.806064		0.12263	0.106652	0.156121	0.128992		0.859798	0.875309	0.833834	0.858768
0.136752	0.16039	0.213423	0.173812		0.852342	0.812527	0.762144	0.803613		0.0841816	0.0870526	0.116641	0.0983059		0.906726	0.896842	0.869735	0.888338
0.11872	0.163501	0.233474	0.183731		0.865155	0.822677	0.741533	0.794683		0.098842	0.1002	0.152266	0.122032		0.884398	0.874869	0.83492	0.862129
0.121201	0.11113	0.192119	0.150776		0.86444	0.833736	0.771967	0.81603		0.103408	0.0961589	0.15343	0.122478		0.888201	0.875561	0.833907	0.861792
0.0923974	0.14479	0.208213	0.161273		0.884474	0.817383	0.768521	0.812102		0.0713778	0.0672651	0.133823	0.101708		0.911124	0.897159	0.84851	0.877045
0.0725533	0.0985162	0.129498	0.105976		0.916672	0.864486	0.848334	0.870941		0.131898	0.134857	0.150414	0.131897		0.855609	0.839128	0.828413	0.847474
0.1408	0.136876	0.202862	0.165134		0.84699	0.832697	0.779787	0.816442		0.105347	0.121917	0.139069	0.118679		0.874288	0.858631	0.827351	0.853729
0.100136	0.126455	0.184748	0.144963		0.887213	0.857994	0.788193	0.833716		0.0749755	0.12256	0.141266	0.117048		0.909533	0.854685	0.847079	0.867974
0.128607	0.145495	0.194923	0.160736		0.856946	0.820705	0.784461	0.817851		0.0959761	0.0701031	0.166828	0.125102		0.884741	0.91583	0.818887	0.859429
0.113326	0.166047	0.198909	0.166419		0.877311	0.818317	0.781169	0.815761		0.105919	0.106184	0.133686	0.112776		0.871679	0.870355	0.852963	0.869347
0.0789503	0.0685273	0.140653	0.109989		0.904589	0.875371	0.813446	0.849328		0.0816963	0.0839057	0.134824	0.107031		0.872374	0.869631	0.838152	0.859449
0.114323	0.144476	0.172204	0.146919		0.874976	0.817092	0.793714	0.823034		0.0788246	0.0780926	0.130165	0.103546		0.886111	0.899278	0.837878	0.867133
0.103117	0.148098	0.180607	0.15028		0.885968	0.801951	0.79888	0.825809		0.108966	0.100186	0.172574	0.133872		0.872182	0.882057	0.814526	0.850386
0.11429	0.161029	0.18901	0.155817		0.8696	0.820669	0.777108	0.817852		0.0869178	0.0993861	0.13263	0.10675		0.887338	0.883404	0.847721	0.87299
0.0952851	0.12011	0.149645	0.124478		0.883003	0.833316	0.789586	0.824994		0.0886584	0.0909122	0.146573	0.115749		0.885859	0.871006	0.834363	0.860653
0.126623	0.195706	0.194147	0.169344		0.86513	0.78577	0.787189	0.814491		0.110009	0.0876288	0.133008	0.110082		0.865597	0.889755	0.844914	0.868262
0.121122	0.196488	0.217082	0.18335		0.864646	0.771068	0.755855	0.790671		0.067874	0.122805	0.144694	0.114332		0.913349	0.856903	0.838703	0.868681
0.113775	0.153671	0.182851	0.153155		0.871621	0.833516	0.80094	0.8304		0.0722126	0.0625486	0.119619	0.0918495		0.881625	0.912384	0.858577	0.883017
0.13347	0.211138	0.228737	0.195842		0.848367	0.752675	0.742587	0.7752		0.0928649	0.12807	0.141296	0.117829		0.897361	0.84824	0.841864	0.864946
0.0891894	0.138887	0.161811	0.132681		0.898958	0.820234	0.793698	0.830541		0.0636616	0.074776	0.112858	0.0902983		0.890452	0.879009	0.854059	0.874292
0.112915	0.110822	0.171864	0.137734		0.878507	0.861323	0.793455	0.833488		0.106963	0.079199	0.15174	0.118701		0.885951	0.903824	0.829542	0.865205
0.0947694	0.182628	0.180954	0.154317		0.890318	0.804204	0.797987	0.826913		0.100104	0.109036	0.118718	0.103808		0.883147	0.861889	0.856136	0.873021
0.139625	0.213469	0.219568	0.188193		0.829447	0.773693	0.759321	0.791431		0.101613	0.0912922	0.146639	0.118227		0.874442	0.885819	0.832298	0.859899
0.0810814	0.0803989	0.147969	0.113702		0.893239	0.861055	0.818038	0.849247		0.0950845	0.107371	0.141113	0.118184		0.886206	0.875302	0.847716	0.868343
0.107777	0.164782	0.203968	0.165266		0.88315	0.808398	0.778563	0.816492		0.0853926	0.115873	0.156103	0.122939		0.899107	0.846436	0.825962	0.855353
0.111182	0.198239	0.179909	0.160356		0.87	0.787449	0.787632	0.814544		0.110647	0.0780877	0.117902	0.0977769		0.872383	0.901453	0.861987	0.881288
0.100682	0.157188	0.205009	0.163662		0.879444	0.817506	0.773756	0.814821		0.0836721	0.0879296	0.147818	0.113777		0.874184	0.882193	0.829309	0.859375
0.086808	0.168779	0.17313	0.143699		0.904631	0.813184	0.806144	0.837672		0.0792875	0.0940053	0.158495	0.12034		0.879742	0.876317	0.819085	0.854198
0.104133	0.140708	0.169801	0.14427		0.883097	0.831283	0.790395	0.822493		0.0941164	0.117302	0.164973	0.128151		0.885391	0.861647	0.814095	0.849733
0.0895798	0.152178	0.172168	0.140854		0.897754	0.812375	0.792736	0.828045		0.0975969	0.0895601	0.152698	0.11879		0.888543	0.883611	0.833021	0.864004
0.110604	0.186181	0.183459	0.160001		0.877829	0.797815	0.790561	0.818097		0.0849925	0.099757	0.130817	0.107232		0.893812	0.878933	0.849247	0.873038
0.118382	0.17014	0.188856	0.158956		0.872011	0.813431	0.790768	0.823013		0.0905221	0.107846	0.168442	0.129837		0.878656	0.875227	0.818397	0.851571
0.0862474	0.149703	0.190971	0.151217		0.905062	0.836769	0.798497	0.837045		0.107322	0.0778694	0.126222	0.104976		0.871105	0.893171	0.857825	0.874913
0.0763119	0.124903	0.158319	0.126905		0.906647	0.852137	0.820334	0.852841		0.0971808	0.105387	0.13976	0.114094		0.887459	0.864009	0.843261	0.865963
0.128624	0.116561	0.157629	0.134356		0.84605	0.84573	0.793121	0.824982		0.0983834	0.09807	0.157254	0.122847		0.879132	0.883163	0.822924	0.857783
0.136472	0.16212	0.201052	0.168498		0.856527	0.819204	0.769117	0.807771		0.115254	0.119663	0.159097	0.132209		0.863225	0.862487	0.832633	0.854942
0.109633	0.162846	0.177661	0.150608		0.876427	0.823648	0.793115	0.825828		0.120546	0.0735836	0.158012	0.123636		0.866224	0.899593	0.826902	0.859572
0.105522	0.174685	0.211442	0.172702		0.887219	0.776378	0.765946	0.802555		0.105617	0.109151	0.157035	0.125076		0.880262	0.876436	0.824817	0.858665
0.0962899	0.164456	0.171365	0.146674		0.888026	0.814228	0.801928	0.828962		0.0911683	0.091366	0.0986573	0.0882027		0.887597	0.872843	0.881645	0.889828
0.110222	0.162082	0.191435	0.161876		0.875823	0.793146	0.774694	0.80798		0.0763468	0.0819128	0.108381	0.0887444		0.90871	0.89773	0.874269	0.893493
0.0992073	0.179184	0.186425	0.156921		0.884648	0.792879	0.781149	0.814387		0.0866699	0.0712834	0.11151	0.0898496		0.890174	0.899844	0.85483	0.880331
0.0804978	0.116727	0.168473	0.132792		0.904178	0.856423	0.796227	0.836212		0.104058	0.0752734	0.135885	0.110799		0.867263	0.876518	0.853631	0.868925
0.128885	0.156487	0.214131	0.171781		0.859754	0.824	0.774175	0.814394		0.126947	0.0785747	0.151601	0.120338		0.848606	0.896177	0.832134	0.859309
0.0900468	0.160428	0.167695	0.141514		0.898495	0.822754	0.808867	0.838386		0.0764834	0.111902	0.151705	0.120542		0.914478	0.859128	0.839068	0.865812
0.137983	0.166486	0.199248	0.168784		0.851107	0.80517	0.767867	0.803239		0.0846666	0.108028	0.121304	0.100579		0.894726	0.869662	0.861695	0.880389
0.0975262	0.184379	0.209069	0.171133		0.88189	0.793915	0.768248	0.80555		0.0570315	0.0653922	0.127675	0.0978095		0.888344	0.889701	0.848058	0.87084
0.102504	0.161416	0.15985	0.140853		0.887896	0.82244	0.795622	0.82723		0.119462	0.0995778	0.141486	0.118485		0.857746	0.874248	0.839556	0.860782
0.0781821	0.155791	0.211382	0.1636		0.913579	0.83005	0.772935	0.821636		0.0750168	0.0778554	0.128092	0.100265		0.897176	0.895446	0.853963	0.878441
0.08543	0.190384	0.179953	0.154412		0.90526	0.797115	0.800265	0.829686		0.112927	0.103234	0.163929	0.132008		0.862348	0.874931	0.813176	0.846207
0.118785	0.124895	0.206613	0.161039		0.873892	0.8632	0.778159	0.826455		0.113257	0.0683658	0.173484	0.130331		0.868704	0.901494	0.815021	0.85239
0.0999056	0.114486	0.167112	0.136352		0.886837	0.833224	0.796154	0.830171		0.100978	0.0843701	0.168467	0.130979		0.877899	0.894847	0.814992	0.851409
0.121237	0.117652	0.175266	0.144889		0.845763	0.844305	0.790756	0.821477		0.0553091	0.0853362	0.139345	0.105907		0.91757	0.871945	0.835901	0.86664
0.12785	0.130378	0.182644	0.150653		0.862616	0.839724	0.78903	0.823717		0.0935801	0.0952579	0.139726	0.112896		0.890744	0.880723	0.849588	0.871178
0.158066	0.184987	0.225551	0.190987		0.832819	0.805085	0.753427	0.792251		0.0747864	0.0765163	0.100429	0.0831337		0.890308	0.886322	0.880969	0.893725
0.0803489	0.0809385	0.151936	0.114779		0.905276	0.876186	0.815226	0.854785		0.135817	0.120226	0.160108	0.133232		0.854173	0.849611	0.831714	0.853397
0.0905668	0.14681	0.169269	0.141017		0.899043	0.844058	0.805934	0.839775		0.099007	0.103772	0.110859	0.0973989		0.88146	0.864382	0.867271	0.879873
0.0852133	0.12583	0.180257	0.140615		0.902552	0.843747	0.795541	0.834824		0.0667063	0.0781724	0.099449	0.0815234		0.863767	0.882428	0.852644	0.871015
0.080794	0.0951173	0.178786	0.134191		0.90714	0.888766	0.793276	0.842411		0.094105	0.0840273	0.111368	0.0962487		0.874683	0.878379	0.865521	0.878339
0.109888	0.188572	0.182796	0.158955		0.875311	0.793571	0.794536	0.82112		0.105842	0.11045	0.131538	0.115463		0.85926	0.862857	0.830603	0.851227
0.101587	0.110403	0.14643	0.121051		0.881736	0.827856	0.817755	0.844501		0.098308	0.0763542	0.129448	0.104079		0.869056	0.895154	0.850009	0.871997
0.115723	0.153739	0.16787	0.141693		0.877387	0.821524	0.807795	0.836898		0.109464	0.074623	0.153662	0.121173		0.863084	0.890602	0.82926	0.856481
0.099472	0.130752	0.163581	0.134473		0.886044	0.832734	0.801183	0.833636		0.123514	0.150903	0.14563	0.128842		0.858401	0.836236	0.831966	0.852095
0.1249	0.185216	0.164084	0.151008		0.868679	0.789993	0.815451	0.830072		0.0973236	0.0965522	0.145391	0.115932		0.884601	0.886231	0.839409	0.868011
0.161056	0.241051	0.249186	0.217563		0.830846	0.746355	0.719054	0.758519		0.116809	0.0866414	0.134028	0.111448		0.85972	0.861133	0.835464	0.856318
0.101167	0.199617	0.221339	0.179584		0.883052	0.788503	0.757133	0.800914		0.0779803	0.102337	0.148219	0.116909		0.898445	0.882338	0.829938	0.862682
0.0899009	0.103276	0.167226	0.130847		0.900783	0.849817	0.812969	0.846222		0.108828	0.107078	0.145557	0.120562		0.876521	0.857856	0.834963	0.858717
0.114177	0.131286	0.183136	0.148539		0.878476	0.837445	0.785239	0.824567		0.113205	0.110155	0.14423	0.120598		0.868937	0.873265	0.835247	0.859662
0.0921856	0.179229	0.173504	0.148805		0.89296	0.788693	0.787407	0.818982		0.101768	0.0827523	0.128723	0.106052		0.880774	0.894397	0.84178	0.868897
0.0888942	0.100946	0.165142	0.128393		0.884846	0.867888	0.798002	0.839124		0.135711	0.111767	0.180295	0.144936		0.849598	0.856435	0.80497	0.83685
0.133662	0.182781	0.201269	0.17271		0.855923	0.801234	0.776672	0.80796		0.0915154	0.0986699	0.133458	0.112008		0.890964	0.850541	0.847961	0.86311
0.112854	0.191657	0.206863	0.174754		0.878162	0.79391	0.770643	0.806605		0.0799961	0.119385	0.16433	0.130566		0.911652	0.84794	0.822772	0.852709
0.134351	0.205913	0.202573	0.176694		0.850973	0.770155	0.768084	0.79795		0.0595108	0.0662155	0.0934676	0.0753718		0.908968	0.893749	0.86951	0.890664
0.134693	0.125903	0.186831	0.152804		0.857623	0.849952	0.797152	0.83179		0.0991647	0.109694	0.136248	0.113814		0.866889	0.87058	0.849772	0.86923
0.114587	0.147471	0.181156	0.150062		0.875585	0.836523	0.786193	0.824419		0.101924	0.0950523	0.145148	0.116183		0.883391	0.881464	0.847475	0.870905
0.11686	0.217329	0.228801	0.190394		0.868777	0.768456	0.752726	0.792013		0.0718607	0.0950931	0.107591	0.0911305		0.897221	0.871989	0.870978	0.884335
0.11418	0.182421	0.202133	0.170067		0.872156	0.796279	0.772778	0.80634		0.119421	0.0958787	0.139089	0.115379		0.862808	0.876699	0.848902	0.869313
0.0734384	0.163029	0.182804	0.147951		0.914856	0.825845	0.797341	0.835261		0.10017	0.076087	0.171188	0.129245		0.885598	0.909889	0.815764	0.857437
0.0925684	0.187319	0.17645	0.153155		0.892492	0.804974	0.787781	0.821342		0.121468	0.107199	0.14426	0.123565		0.840593	0.850196	0.839189	0.852755
0.116606	0.148428	0.175964	0.148573		0.876082	0.839939	0.796615	0.831294		0.102607	0.0885646	0.172478	0.130653		0.882281	0.893204	0.820652	0.856954
0.10619	0.137419	0.168072	0.140007		0.881153	0.840475	0.799836	0.832238		0.109317	0.0827552	0.11173	0.0968691		0.872107	0.880658	0.865166	0.879184
0.0891777	0.119446	0.185553	0.142212		0.89149	0.85401	0.795967	0.837072		0.100126	0.085989	0.139301	0.11093		0.877384	0.878937	0.849211	0.871099
0.0939429	0.14462	0.162059	0.137667		0.893016	0.834147	0.800291	0.833973		0.0904457	0.07224	0.113383	0.093709		0.861379	0.902409	0.852459	0.873688
0.12108	0.182416	0.213673	0.176858		0.857278	0.801711	0.758164	0.79817		0.0728787	0.0879732	0.123254	0.0987233		0.902492	0.880323	0.851931	0.87547
0.098333	0.156257	0.164719	0.141818		0.894215	0.828266	0.816256	0.841867		0.111853	0.0917451	0.163543	0.128562		0.875511	0.888765	0.824666	0.856816
0.1085	0.17602	0.208756	0.174083		0.881898	0.795859	0.764498	0.802983		0.0935025	0.106407	0.141975	0.116493		0.876446	0.864077	0.835285	0.860282
0.116376	0.152351	0.177686	0.151897		0.872282	0.828963	0.796764	0.826169		0.082642	0.0654793	0.114834	0.0894513		0.89811	0.899687	0.861023	0.885403
0.101114	0.113274	0.157688	0.126183		0.889464	0.875105	0.808098	0.848269		0.132009	0.0962369	0.140867	0.119553		0.851691	0.875607	0.844987	0.863139
0.0898413	0.143864	0.173777	0.144793		0.900533	0.830153	0.80094	0.831324		0.0692336	0.0834737	0.122387	0.0992348		0.900146	0.901318	0.853094	0.877919
0.114144	0.143727	0.18477	0.150705		0.866403	0.818655	0.784605	0.81784		0.110807	0.082408	0.153573	0.118616		0.877826	0.875933	0.82986	0.862205
0.14113	0.171171	0.197692	0.17155		0.849831	0.813837	0.768919	0.803894		0.112125	0.138601	0.159458	0.13433		0.868878	0.845209	0.818572	0.844445
0.0970719	0.213732	0.197285	0.168279		0.895422	0.774411	0.786745	0.817941		0.0841405	0.0869746	0.171389	0.129717		0.874131	0.886119	0.813957	0.848366
0.121436	0.166293	0.212256	0.17248		0.867453	0.814597	0.760271	0.803695		0.0831747	0.10819	0.162058	0.126673		0.882327	0.867131	0.821591	0.852023
0.12688	0.172864	0.203706	0.170363		0.86245	0.801289	0.769022	0.804312		0.0948055	0.0771213	0.100721	0.0901178		0.865535	0.86796	0.869431	0.875767
0.0951546	0.198618	0.217874	0.17845		0.893266	0.786173	0.761427	0.802495		0.108702	0.0896642	0.150385	0.120278		0.87414	0.881055	0.818072	0.851282
0.0804373	0.149201	0.160232	0.131039		0.889673	0.826096	0.798557	0.835018		0.0884177	0.103253	0.128195	0.106807		0.894514	0.880309	0.840866	0.867681
0.113416	0.172137	0.19769	0.165284		0.87466	0.805777	0.779552	0.815034		0.0996763	0.095496	0.136841	0.110822		0.879279	0.884356	0.846634	0.87145
0.0919127	0.16217	0.203888	0.164412		0.892033	0.811298	0.756823	0.802599		0.0967494	0.0980927	0.0915958	0.0853543		0.89093	0.869574	0.895338	0.896602
0.0923564	0.132776	0.174874	0.138927		0.893359	0.850222	0.803224	0.841904		0.129938	0.123714	0.205358	0.161816		0.85783	0.859942	0.774034	0.818151
0.101415	0.122429	0.187418	0.151208		0.888702	0.85535	0.795724	0.831315		0.111755	0.0758245	0.152701	0.120014		0.856223	0.873324	0.833411	0.855708
0.105754	0.140405	0.182699	0.148978		0.881151	0.83936	0.799966	0.833582		0.0795454	0.0643422	0.133266	0.103894		0.907472	0.911483	0.844068	0.875105
0.102067	0.166744	0.20513	0.162548		0.891448	0.820308	0.777731	0.822778		0.06395	0.0752547	0.12133	0.0953543		0.879348	0.888072	0.837687	0.864482
0.116475	0.182087	0.192803	0.163496		0.874366	0.809651	0.791555	0.82253		0.0693022	0.0743064	0.136887	0.106625		0.906918	0.897696	0.836142	0.868589
0.118804	0.135565	0.185001	0.152033		0.869707	0.834093	0.792257	0.826635		0.0999682	0.120426	0.145962	0.123044		0.888805	0.858451	0.833855	0.858192
0.122978	0.151306	0.218464	0.175484		0.86466	0.83826	0.764261	0.809312		0.0997114	0.126858	0.145025	0.121503		0.879878	0.846893	0.840738	0.860593
0.101641	0.1816	0.19964	0.166495		0.879114	0.803568	0.777457	0.812496		0.102272	0.115215	0.176711	0.137684		0.868048	0.860921	0.808454	0.843116
0.122123	0.189192	0.238661	0.191792		0.859805	0.786802	0.741156	0.787543		0.0974878	0.0705213	0.131899	0.103804		0.871287	0.862334	0.846422	0.865351
0.1176	0.194293	0.235162	0.192066		0.872877	0.793027	0.745174	0.791847		0.0606342	0.0648657	0.131572	0.0990618		0.887345	0.893412	0.843949	0.870088
0.101727	0.105966	0.178481	0.139447		0.889904	0.851643	0.803129	0.839303		0.0805464	0.0900404	0.111079	0.0925893		0.892549	0.889653	0.873557	0.88909
0.0964745	0.118746	0.187354	0.146447		0.888932	0.842033	0.794196	0.829548		0.0733234	0.0839422	0.159533	0.118682		0.909833	0.899846	0.828302	0.867431
0.102323	0.155523	0.213669	0.167845		0.878654	0.817403	0.758839	0.80563		0.108965	0.0899	0.141882	0.115973		0.866605	0.889674	0.844253	0.86697
0.0832623	0.127015	0.186413	0.145356		0.903649	0.85598	0.785831	0.830986		0.120727	0.100215	0.132978	0.115617		0.857869	0.850208	0.836516	0.853563
0.138547	0.201253	0.224748	0.191227		0.833843	0.756459	0.749071	0.778627		0.0624957	0.0854068	0.127346	0.0977085		0.901609	0.890444	0.835393	0.86989
0.100865	0.140881	0.179505	0.14549		0.885856	0.828683	0.801264	0.834321		0.0946445	0.0925508	0.155844	0.121267		0.846006	0.871338	0.812539	0.843554
0.0982957	0.182591	0.206406	0.168694		0.891675	0.806456	0.774627	0.814741		0.133449	0.121465	0.163231	0.137532		0.851164	0.859662	0.824606	0.848315
0.0848084	0.13509	0.167009	0.136934		0.899482	0.84609	0.800576	0.837544		0.080219	0.0772281	0.148694	0.110741		0.905522	0.907365	0.83428	0.87245
0.0817132	0.110463	0.173242	0.134157		0.909116	0.840856	0.798524	0.837056		0.117466	0.101888	0.162483	0.129373		0.857242	0.871869	0.825622	0.853095
0.109225	0.173896	0.201013	0.167301		0.884563	0.808211	0.783538	0.817216		0.105551	0.0917523	0.145581	0.118715		0.885486	0.8911	0.827551	0.859596
0.102331	0.158162	0.187393	0.153842		0.879494	0.817562	0.788198	0.822466		0.113907	0.105146	0.135451	0.117015		0.86609	0.872463	0.842191	0.861711
0.110418	0.10719	0.15805	0.128714		0.881396	0.862768	0.817097	0.847876		0.109605	0.0747722	0.117857	0.0994504		0.881008	0.857699	0.864387	0.875456
0.0782271	0.127718	0.206129	0.156966		0.915624	0.846739	0.784579	0.830262		0.0960169	0.072205	0.156911	0.118228		0.887143	0.907997	0.824253	0.862954
0.0993751	0.140058	0.188155	0.150951		0.887767	0.850482	0.787335	0.829826		0.104849	0.0596609	0.120502	0.0974311		0.869091	0.88703	0.850454	0.870938
0.132322	0.111056	0.170233	0.139583		0.850201	0.837618	0.800997	0.829796		0.10516	0.104988	0.154913	0.127563		0.878797	0.869802	0.822395	0.850241
0.131643	0.192312	0.211014	0.179405		0.853324	0.792786	0.763274	0.798165		0.0911447	0.0804952	0.149939	0.114903		0.881352	0.896667	0.82931	0.863379
0.11187	0.133006	0.190725	0.152537		0.876625	0.831118	0.782097	0.82124		0.0858965	0.10507	0.150574	0.121302		0.883691	0.877649	0.830821	0.859342
0.0969387	0.175943	0.206797	0.165561		0.892482	0.804757	0.772386	0.814418		0.118582	0.121375	0.140284	0.121982		0.857675	0.856099	0.835626	0.855211
0.123963	0.157757	0.164317	0.144432		0.865337	0.810558	0.798454	0.824283		0.0811698	0.085975	0.122617	0.0990738		0.897113	0.893193	0.863843	0.883781
0.112044	0.193122	0.203828	0.171654		0.877048	0.798022	0.770254	0.808251		0.0819204	0.0882624	0.132807	0.105363		0.886967	0.89564	0.839494	0.869655
0.109241	0.131407	0.201284	0.155478		0.875798	0.860844	0.777825	0.826842		0.0855125	0.0723533	0.126785	0.100246		0.892101	0.904413	0.847726	0.876619
0.131566	0.187086	0.197866	0.172084		0.857914	0.791936	0.776944	0.806237		0.0863761	0.0940365	0.151727	0.118189		0.885176	0.892871	0.831025	0.863235
0.107847	0.203789	0.193289	0.167334		0.879913	0.784269	0.78342	0.813614		0.108027	0.0863267	0.163771	0.128217		0.877456	0.891747	0.825098	0.857
0.107338	0.163446	0.159222	0.1391		0.878398	0.808427	0.801995	0.829588		0.0742358	0.0661968	0.0938651	0.0770934		0.912971	0.89558	0.871524	0.891548
0.110278	0.165246	0.182957	0.153128		0.874783	0.826356	0.787632	0.823802		0.090787	0.100905	0.134592	0.109959		0.895599	0.870898	0.840078	0.866925
0.132012	0.193806	0.198666	0.172938		0.844535	0.791005	0.77853	0.804686		0.0789027	0.0837882	0.131476	0.10474		0.887481	0.898229	0.838477	0.867594
0.119038	0.125179	0.203901	0.159152		0.875126	0.865696	0.778312	0.826023		0.0923688	0.0991488	0.148271	0.119103		0.8925	0.879396	0.843711	0.868434
0.0869802	0.106853	0.144337	0.117872		0.900098	0.83192	0.800315	0.83604		0.111189	0.104054	0.131542	0.111432		0.862995	0.863287	0.850822	0.866292
0.106458	0.133598	0.162485	0.136897		0.885275	0.842907	0.815152	0.84272		0.124414	0.107016	0.138114	0.117978		0.85229	0.849601	0.838209	0.855029
0.118377	0.186443	0.194796	0.166496		0.860538	0.778112	0.774825	0.802826		0.0852073	0.100751	0.151015	0.121238		0.885064	0.858757	0.834107	0.858341
0.104993	0.164868	0.165424	0.144906		0.880828	0.825167	0.794408	0.826916		0.0736621	0.0810618	0.125012	0.10155		0.908565	0.877104	0.862709	0.880633
0.131671	0.140921	0.16468	0.141685		0.855072	0.823928	0.799458	0.827114		0.071264	0.0923205	0.125129	0.100375		0.911939	0.884906	0.858482	0.881397
0.0973036	0.182441	0.166763	0.147708		0.891369	0.786357	0.798189	0.823127		0.0756496	0.0730869	0.110857	0.0915647		0.887044	0.903227	0.85583	0.877907
0.113805	0.150294	0.169072	0.142706		0.87199	0.820968	0.797325	0.828011		0.136434	0.080991	0.141513	0.118249		0.850677	0.888859	0.834674	0.858259
0.108073	0.165605	0.155787	0.137399		0.878887	0.803162	0.822578	0.841166		0.0772992	0.0738649	0.154389	0.113159		0.908631	0.902157	0.827961	0.868439
0.122577	0.14818	0.150644	0.135957		0.864444	0.822655	0.812646	0.833687		0.0782501	0.0838181	0.111388	0.0904921		0.899049	0.891334	0.867402	0.887642
0.0949241	0.174446	0.165411	0.144685		0.891214	0.812072	0.801716	0.830662		0.0741459	0.0685735	0.111057	0.0886119		0.900186	0.902737	0.868343	0.888538
0.111252	0.208588	0.200744	0.171862		0.867581	0.776146	0.762186	0.799468		0.0805975	0.102321	0.157589	0.12112		0.884519	0.871428	0.82772	0.859091
0.109633	0.124316	0.159811	0.13592		0.878248	0.869911	0.80637	0.839793		0.0723462	0.0986967	0.123478	0.0981981		0.897988	0.865845	0.848598	0.873403
0.110572	0.153286	0.163293	0.14282		0.873221	0.826932	0.803028	0.829987		0.0992812	0.0997474	0.157845	0.125512		0.885709	0.8733	0.83181	0.859348
0.125776	0.15852	0.198784	0.167551		0.862501	0.789126	0.782061	0.808337		0.0970977	0.111838	0.146862	0.119409		0.889808	0.871668	0.8407	0.866749
0.137135	0.171709	0.218354	0.180715		0.850539	0.810846	0.764316	0.802916		0.0833539	0.0711165	0.137912	0.103958		0.897087	0.892873	0.840808	0.87281
0.109289	0.143643	0.189484	0.152998		0.877997	0.843494	0.765394	0.814903		0.0946629	0.0916462	0.165045	0.125275		0.889621	0.889772	0.822164	0.860615
0.0956325	0.152701	0.165847	0.140307		0.892009	0.838508	0.796945	0.833862		0.0971289	0.0949458	0.164783	0.129192		0.88839	0.890742	0.812528	0.851039
0.0969473	0.194711	0.181234	0.158469		0.894578	0.794501	0.794912	0.822341		0.0756661	0.0777277	0.100438	0.0847922		0.908229	0.90003	0.882878	0.896155
0.0902552	0.137373	0.161717	0.134479		0.894274	0.832221	0.802227	0.83495		0.0726799	0.0684679	0.124772	0.0962205		0.914462	0.914679	0.854065	0.885333
0.089714	0.123073	0.165817	0.132182		0.887362	0.845882	0.794837	0.832941		0.10188	0.101774	0.125988	0.10662		0.882589	0.854148	0.862185	0.874911
0.0896165	0.102663	0.154648	0.126437		0.895842	0.884046	0.808102	0.844502		0.105589	0.0939856	0.149801	0.120084		0.878045	0.88218	0.835726	0.862439
0.0867167	0.10164	0.162758	0.127721		0.900588	0.883676	0.813818	0.851348		0.0880657	0.0847811	0.144894	0.114087		0.873683	0.887533	0.837546	0.862426
0.117193	0.20154	0.188277	0.165533		0.867619	0.77074	0.770177	0.802062		0.104255	0.0831752	0.141261	0.112776		0.865995	0.882111	0.826313	0.856136
0.094834	0.1637	0.202744	0.16533		0.894757	0.821768	0.778881	0.818418		0.101229	0.073766	0.126328	0.102368		0.872074	0.882344	0.856921	0.874781
0.100583	0.192064	0.188501	0.163692		0.888191	0.791107	0.774985	0.809569		0.115605	0.0686467	0.127339	0.106659		0.875041	0.900773	0.85383	0.872791
0.0997607	0.158557	0.168165	0.143842		0.890848	0.823535	0.81596	0.840238		0.0946566	0.0672436	0.115968	0.0922357		0.881106	0.885884	0.857982	0.878669
0.108894	0.160342	0.187371	0.156529		0.873903	0.818671	0.790811	0.822516		0.121515	0.0997251	0.131454	0.114276		0.862155	0.874737	0.843868	0.862549
0.104537	0.160242	0.17537	0.147935		0.881363	0.814308	0.799478	0.826952		0.0776543	0.0844663	0.12145	0.0988494		0.899083	0.885128	0.862158	0.879421
0.0799646	0.135676	0.200173	0.153604		0.908617	0.813897	0.778138	0.821101		0.121466	0.0933664	0.169225	0.134913		0.852973	0.880174	0.821815	0.849494
0.11414	0.15821	0.171786	0.147316		0.87491	0.830241	0.805378	0.834198		0.097836	0.0794065	0.197654	0.145851		0.872807	0.897086	0.790161	0.837188
0.105478	0.126021	0.171759	0.139517		0.885791	0.858393	0.810237	0.84414		0.0916011	0.0980603	0.145007	0.11646		0.899761	0.87588	0.842383	0.868388
0.108317	0.158786	0.156392	0.138002		0.879928	0.827337	0.815046	0.839965		0.132021	0.0890084	0.18138	0.141656		0.852425	0.87005	0.797666	0.834176
0.0941091	0.122819	0.183904	0.144587		0.893014	0.865535	0.799489	0.840395		0.082486	0.0865532	0.125707	0.0991086		0.893929	0.880227	0.848177	0.874165
0.137446	0.167097	0.231454	0.186446		0.852232	0.817071	0.76216	0.804208		0.100245	0.133562	0.148666	0.123182		0.874078	0.829654	0.826412	0.849411
0.0949192	0.169236	0.191674	0.154705		0.895459	0.809637	0.783222	0.821695		0.0796258	0.0777784	0.154324	0.11673		0.888328	0.890409	0.83419	0.864899
0.117918	0.183144	0.227126	0.185466		0.873725	0.80207	0.755787	0.799578		0.111665	0.112006	0.153839	0.12651		0.878737	0.860732	0.82914	0.855919
0.105817	0.166818	0.199995	0.161952		0.879206	0.785787	0.769926	0.807271		0.0756757	0.103736	0.13625	0.111409		0.905746	0.869678	0.847604	0.870916
0.101013	0.121165	0.179731	0.143468		0.890647	0.868052	0.805871	0.842822		0.122694	0.107054	0.143711	0.120413		0.859747	0.869433	0.839114	0.861275
0.115247	0.17346	0.211103	0.171634		0.874401	0.817344	0.760048	0.806672		0.112073	0.111419	0.155978	0.127849		0.864462	0.851108	0.833663	0.855108
0.122963	0.0923671	0.166934	0.134871		0.846861	0.877693	0.786772	0.827259		0.0916349	0.0867004	0.12207	0.102491		0.887191	0.878805	0.858114	0.874649
0.128367	0.147715	0.182871	0.155294		0.854065	0.827138	0.776883	0.811515		0.0608212	0.117574	0.119155	0.0999123		0.918162	0.864998	0.853753	0.876772
0.109178	0.186873	0.204308	0.171769		0.880486	0.791037	0.766912	0.803554		0.0932049	0.0753188	0.147371	0.113874		0.889784	0.906401	0.832112	0.865823
0.124884	0.125147	0.17135	0.142191		0.844384	0.83577	0.796095	0.824468		0.0761047	0.0805124	0.114946	0.092565		0.884116	0.884166	0.855968	0.875871
0.134199	0.186436	0.210251	0.179355		0.852273	0.799496	0.771045	0.802161		0.098302	0.124838	0.164371	0.132134		0.880791	0.844933	0.825591	0.851119
0.109232	0.16598	0.208256	0.167424		0.880721	0.821023	0.769559	0.814242		0.105183	0.0908684	0.145349	0.117074		0.881023	0.88761	0.841193	0.867698
0.0955449	0.152487	0.174102	0.142855		0.88259	0.82969	0.803226	0.834237		0.0812258	0.102214	0.119474	0.100806		0.887118	0.877069	0.851838	0.873046
0.113645	0.156338	0.170027	0.146732		0.875066	0.812637	0.80133	0.82821		0.121031	0.0976287	0.170249	0.134124		0.864041	0.876732	0.810584	0.845444
0.105409	0.162476	0.175448	0.149484		0.873145	0.811771	0.803372	0.82837		0.0724059	0.0934064	0.111742	0.0943001		0.898735	0.875628	0.85968	0.877934
0.0962033	0.120996	0.151939	0.124914		0.883634	0.84438	0.800913	0.837501		0.0718985	0.109206	0.122012	0.101085		0.911704	0.870003	0.855005	0.876866
0.105244	0.194233	0.176149	0.156026		0.885837	0.782798	0.781152	0.812892		0.0864766	0.0935736	0.106122	0.0939186		0.888521	0.881726	0.87199	0.884538
0.105651	0.160173	0.20156	0.164314		0.883419	0.818616	0.776961	0.816601		0.106114	0.111664	0.130513	0.113021		0.870048	0.873774	0.850267	0.867824
0.0787569	0.109865	0.164402	0.129749		0.913194	0.876602	0.807925	0.847746		0.0828147	0.0877515	0.125222	0.0997977		0.892642	0.870795	0.860524	0.878229
0.0648298	0.143079	0.192366	0.14821		0.926498	0.83221	0.793323	0.834389		0.105074	0.11971	0.127508	0.112152		0.871291	0.865683	0.851168	0.868206
0.111679	0.132358	0.180662	0.146403		0.870412	0.825907	0.774809	0.815567		0.0924171	0.0839683	0.128019	0.105411		0.889081	0.879426	0.846847	0.868653
0.0832414	0.1268	0.209317	0.154908		0.905467	0.828358	0.765375	0.818797		0.0872871	0.0579112	0.121233	0.0948961		0.887412	0.90961	0.843364	0.874572
0.10486	0.136402	0.172343	0.14006		0.882826	0.828603	0.783682	0.823314		0.121527	0.106683	0.16837	0.135529		0.858341	0.862979	0.821204	0.849121
0.137248	0.21532	0.214759	0.187072		0.848236	0.768751	0.767036	0.795264		0.0927662	0.089359	0.144739	0.112977		0.890692	0.891989	0.831022	0.865042
0.0908318	0.0868578	0.156114	0.122846		0.893885	0.840456	0.786597	0.826418		0.125446	0.0894349	0.119134	0.103907		0.862563	0.88024	0.855864	0.873851
0.0812293	0.129401	0.174965	0.139804		0.901446	0.842047	0.79686	0.833241		0.117021	0.110081	0.138354	0.118782		0.857852	0.850709	0.845109	0.858962
0.103336	0.157705	0.197125	0.159998		0.884924	0.823095	0.7874	0.824237		0.106055	0.127985	0.151923	0.124248		0.859774	0.857903	0.83413	0.858809
0.0958187	0.1347	0.195964	0.155354		0.896893	0.837156	0.782113	0.823632		0.0880814	0.0915635	0.160466	0.120383		0.895151	0.861297	0.822772	0.856265
0.1139	0.209382	0.171005	0.157723		0.873696	0.7784	0.800533	0.819326		0.0714391	0.0958375	0.140167	0.108622		0.903164	0.874466	0.840024	0.86936
0.151694	0.186642	0.193204	0.172721		0.832176	0.7954	0.781783	0.806024		0.0850017	0.0811489	0.134359	0.106866		0.894471	0.895784	0.84806	0.874126
0.0867368	0.144101	0.186727	0.149267		0.899566	0.83917	0.789323	0.830262		0.119559	0.120343	0.17753	0.144832		0.859519	0.85671	0.809144	0.838189
0.10204	0.170624	0.186346	0.155333		0.884536	0.807537	0.79616	0.826173		0.0651514	0.0934991	0.13838	0.105667		0.896206	0.882025	0.838587	0.868245
0.120348	0.128636	0.197426	0.159156		0.867306	0.834716	0.77607	0.814858		0.125625	0.0955581	0.143001	0.11976		0.849388	0.871931	0.824817	0.850104
0.113119	0.167551	0.208326	0.168564		0.878876	0.816087	0.772285	0.814585		0.117092	0.114565	0.145989	0.124121		0.875219	0.873505	0.844607	0.865859
0.10112	0.135216	0.180415	0.147694		0.881111	0.839889	0.799277	0.831356		0.0804531	0.0830622	0.133019	0.107195		0.893329	0.898606	0.836754	0.865858
0.115596	0.137461	0.157108	0.132028		0.857348	0.835804	0.798931	0.829985		0.073309	0.0925854	0.14665	0.114225		0.876044	0.873077	0.830208	0.858188
0.125938	0.129522	0.206642	0.165828		0.859692	0.84946	0.772317	0.812861		0.113614	0.0810313	0.147233	0.117951		0.879707	0.887219	0.842486	0.867605
0.100789	0.163232	0.193147	0.158384		0.878272	0.82314	0.788732	0.822478		0.11124	0.0862992	0.124428	0.108888		0.867839	0.877538	0.844696	0.860828
0.11852	0.165816	0.207516	0.1696		0.866453	0.803831	0.768343	0.806528		0.0850023	0.0613907	0.144194	0.109461		0.891204	0.898752	0.8369	0.866993
0.0959397	0.160597	0.159662	0.13855		0.893702	0.825697	0.82625	0.847179		0.0827413	0.0795727	0.145748	0.111493		0.891928	0.908662	0.835737	0.870705
0.104795	0.146847	0.222305	0.173284		0.882378	0.830005	0.756478	0.806817		0.0870228	0.0862621	0.142392	0.111911		0.893243	0.878603	0.829622	0.861571
0.128385	0.177659	0.200124	0.168947		0.857273	0.813723	0.768885	0.808049		0.0860779	0.0991701	0.136256	0.111946		0.888952	0.868237	0.838538	0.862971
0.0993347	0.143496	0.191017	0.150185		0.890372	0.838229	0.784033	0.828462		0.114557	0.11302	0.1485	0.123606		0.875316	0.859185	0.83618	0.860085
0.0963571	0.171399	0.162761	0.142849		0.886899	0.809745	0.800048	0.828365		0.0893696	0.0812119	0.131866	0.107514		0.892811	0.888717	0.845607	0.870211
0.112716	0.18558	0.20244	0.170168		0.878768	0.798323	0.786123	0.817131		0.0651477	0.0717788	0.112172	0.0876845		0.924857	0.896687	0.874322	0.894991
0.150564	0.14996	0.186735	0.159713		0.833953	0.811251	0.790769	0.815121		0.0886182	0.0590289	0.131685	0.101775		0.887277	0.898516	0.834649	0.866616
0.108445	0.122939	0.180596	0.14479		0.883181	0.843974	0.789516	0.829005		0.085697	0.0813783	0.11836	0.0971368		0.898884	0.881091	0.860596	0.880634
0.0983909	0.115486	0.174881	0.137985		0.888614	0.856707	0.79964	0.838641		0.0846404	0.0712569	0.0954531	0.0817729		0.893598	0.907024	0.884558	0.89751
0.106676	0.153244	0.190731	0.1545		0.87671	0.820724	0.783423	0.821845		0.0909269	0.0856446	0.121271	0.100778		0.871823	0.882908	0.848537	0.869638
0.106055	0.125892	0.1723	0.139969		0.875889	0.849177	0.798252	0.833615		0.107506	0.109808	0.149218	0.125916		0.876913	0.870761	0.838558	0.859549
0.0931609	0.106605	0.164482	0.12934		0.897517	0.878329	0.814859	0.853583		0.0872117	0.129226	0.169727	0.137184		0.895147	0.859935	0.817744	0.848649
0.135877	0.148484	0.205054	0.167606		0.853617	0.813825	0.767181	0.805326		0.128512	0.0883125	0.125574	0.11035		0.86093	0.891597	0.851161	0.869768
0.116203	0.19217	0.225872	0.186681		0.86836	0.784971	0.755713	0.79365		0.0890207	0.0487188	0.107412	0.0886521		0.896759	0.929744	0.878431	0.896151
0.123762	0.194255	0.179692	0.160804		0.860433	0.790377	0.800797	0.82011		0.102392	0.0759914	0.112941	0.0949194		0.869573	0.885694	0.856899	0.874485
0.122313	0.0951389	0.170696	0.137644		0.866025	0.866982	0.801045	0.836169		0.091481	0.0829159	0.152735	0.11781		0.895409	0.889627	0.829034	0.863359
0.124855	0.147247	0.224567	0.175054		0.855581	0.838068	0.757539	0.806653		0.0686627	0.117717	0.108088	0.0946108		0.911722	0.864813	0.858926	0.87882
0.128114	0.131063	0.2019	0.161714		0.855899	0.832655	0.774473	0.813737		0.108978	0.0906339	0.122973	0.103326		0.862209	0.879484	0.855651	0.874072
0.151577	0.174262	0.22125	0.182586		0.839579	0.813666	0.759383	0.80159		0.0679934	0.0544461	0.0953464	0.0774557		0.904414	0.912091	0.887859	0.901179
0.138511	0.198212	0.219357	0.188814		0.844608	0.785647	0.749012	0.785348		0.118039	0.100116	0.163756	0.13224		0.86693	0.877753	0.82488	0.852967
0.094946	0.159813	0.20074	0.161872		0.889818	0.812006	0.768702	0.81205		0.0998412	0.0899053	0.153397	0.120099		0.882333	0.85325	0.8247	0.852658
0.101905	0.157417	0.185669	0.153246		0.872452	0.798815	0.781644	0.815253		0.0828384	0.0862772	0.144308	0.113257		0.878057	0.88396	0.827521	0.858531
0.133587	0.139135	0.150322	0.135496		0.845319	0.827486	0.790428	0.819967		0.0977936	0.105306	0.172557	0.135244		0.875742	0.874998	0.815531	0.848945
0.0915165	0.14134	0.193696	0.152644		0.887206	0.841452	0.788701	0.828323		0.0828612	0.0956491	0.128919	0.107004		0.892276	0.872637	0.839463	0.863294
0.105833	0.158478	0.192013	0.160142		0.876842	0.830596	0.787323	0.820658		0.0781664	0.0920858	0.127416	0.10179		0.892529	0.88708	0.842576	0.871249
0.0923008	0.116544	0.193161	0.149958		0.898975	0.8706	0.777283	0.827912		0.0920915	0.124871	0.139008	0.117328		0.884214	0.84744	0.837018	0.859316
0.0842627	0.142627	0.163954	0.134273		0.900256	0.81227	0.804762	0.834989		0.0858714	0.0654189	0.118486	0.0937031		0.858764	0.886363	0.852616	0.871873
0.0802655	0.158381	0.172213	0.139048		0.908791	0.82594	0.798931	0.838053		0.0699281	0.0680184	0.125863	0.0955365		0.905095	0.913335	0.861811	0.888547
0.109238	0.15995	0.201224	0.161596		0.870981	0.830005	0.777895	0.820305		0.094824	0.0687423	0.119868	0.0973353		0.880714	0.895288	0.848279	0.873334
0.128512	0.127862	0.193812	0.154109		0.855473	0.849863	0.786279	0.825913		0.0856957	0.105009	0.113739	0.100544		0.899727	0.879979	0.863209	0.880253
0.127226	0.145039	0.18251	0.152867		0.860751	0.817798	0.787714	0.819454		0.0825433	0.0887573	0.15538	0.121646		0.894162	0.875873	0.826972	0.856828
0.0887119	0.169263	0.201285	0.162643		0.900033	0.813854	0.776724	0.81858		0.0891153	0.0848149	0.12795	0.105271		0.892605	0.881619	0.861603	0.880255
0.12426	0.236988	0.251826	0.211973		0.852642	0.753141	0.731433	0.772061		0.120892	0.0942107	0.169865	0.137218		0.863359	0.875771	0.820232	0.846517
0.143521	0.171268	0.231828	0.190098		0.844105	0.798727	0.736597	0.781998		0.0776488	0.0914578	0.109303	0.0913947		0.900449	0.885549	0.876053	0.891199
0.118642	0.162776	0.202419	0.16619		0.871646	0.825389	0.778283	0.817304		0.0981156	0.0642859	0.115845	0.0935104		0.873285	0.892877	0.857069	0.876334
0.0782152	0.162001	0.192734	0.154676		0.917183	0.827116	0.793757	0.833675		0.0558938	0.114046	0.173933	0.130782		0.92407	0.869063	0.814845	0.855319
0.0939628	0.151797	0.198223	0.161118		0.896289	0.837305	0.779415	0.819503		0.0901929	0.0869038	0.132508	0.105883		0.87894	0.884482	0.843371	0.869269
0.113702	0.141433	0.180798	0.150491		0.866811	0.826378	0.784819	0.819748		0.0633314	0.0975791	0.151507	0.113575		0.901932	0.869068	0.827311	0.860114
0.109584	0.150659	0.208087	0.167868		0.876088	0.833425	0.774444	0.814842		0.0826338	0.0682674	0.12447	0.0977714		0.891497	0.905666	0.853697	0.879216
0.109893	0.131166	0.179595	0.148579		0.872041	0.833538	0.794941	0.826509		0.0599855	0.0955734	0.107972	0.0889958		0.889503	0.873747	0.859222	0.878666
0.0895858	0.0997663	0.159188	0.124363		0.90103	0.880353	0.80878	0.850632		0.0747176	0.100606	0.0947158	0.0843882		0.896954	0.863361	0.866995	0.881925
0.110895	0.193696	0.205079	0.173023		0.881867	0.799952	0.783979	0.817015		0.090397	0.0696601	0.148802	0.111162		0.877247	0.88797	0.837039	0.865721
0.0950135	0.129948	0.17932	0.144602		0.893911	0.842862	0.787097	0.826716		0.124105	0.0862329	0.188078	0.143098		0.856338	0.889109	0.802679	0.842389
0.120092	0.154409	0.169443	0.146376		0.86449	0.821874	0.798095	0.826213		0.0886818	0.11354	0.143365	0.117311		0.89443	0.849568	0.821376	0.850865
0.0959155	0.079327	0.150651	0.11599		0.893565	0.902465	0.822263	0.861012		0.0813921	0.0910889	0.148943	0.117147		0.890206	0.886262	0.82042	0.854462
0.120086	0.200583	0.202298	0.175777		0.871195	0.779092	0.771075	0.802275		0.089205	0.0836724	0.141395	0.108241		0.89119	0.879259	0.842489	0.871298
0.116734	0.144678	0.176933	0.148011		0.873724	0.81797	0.79102	0.823229		0.093106	0.114105	0.140648	0.117184		0.884837	0.863388	0.84155	0.864241
0.0811377	0.154035	0.163002	0.136237		0.905697	0.825015	0.796815	0.833778		0.081552	0.0873814	0.126928	0.103551		0.896429	0.87907	0.857814	0.876449
0.095841	0.187348	0.198459	0.162927		0.893578	0.781879	0.771843	0.80875		0.0624559	0.0736213	0.1189	0.091858		0.908094	0.906893	0.860906	0.886674
0.137732	0.127627	0.172859	0.144883		0.844315	0.812024	0.787154	0.816552		0.0786159	0.0844292	0.119331	0.0963924		0.896146	0.882031	0.859108	0.879415
0.101605	0.170247	0.181432	0.152796		0.890204	0.811237	0.799074	0.828358		0.103825	0.0557911	0.0928199	0.0806097		0.871994	0.894862	0.866498	0.881397
0.0903887	0.133283	0.167875	0.135937		0.901713	0.847103	0.808659	0.844032		0.108597	0.0863661	0.134461	0.112176		0.864798	0.880618	0.845247	0.865267
0.135291	0.185437	0.217372	0.180253		0.856203	0.797689	0.761742	0.800336		0.100086	0.0793365	0.14529	0.112948		0.876124	0.895264	0.841098	0.86902
0.0827973	0.146115	0.153551	0.129257		0.897091	0.818597	0.803512	0.833382		0.113038	0.0876695	0.149178	0.119022		0.861749	0.885538	0.827162	0.856863
0.136248	0.176961	0.23519	0.189823		0.852967	0.815495	0.74688	0.795128		0.101415	0.0998169	0.137383	0.113645		0.887407	0.888882	0.853688	0.876358
0.115597	0.162118	0.201338	0.164946		0.874302	0.814419	0.777372	0.813378		0.0861554	0.088041	0.141338	0.110653		0.869409	0.857097	0.820624	0.850009
0.117818	0.163683	0.161577	0.143828		0.869799	0.811072	0.801778	0.826775		0.0573965	0.0796457	0.11454	0.0901851		0.908418	0.895006	0.850956	0.878623
0.11015	0.164946	0.194303	0.160684		0.870193	0.806443	0.77301	0.811092		0.092119	0.0715333	0.116479	0.0960124		0.876815	0.888116	0.858894	0.875106
0.111457	0.148085	0.186896	0.156161		0.878545	0.819794	0.775455	0.814939		0.0819304	0.0790021	0.101465	0.0889646		0.899198	0.882725	0.881739	0.890632
0.117076	0.243727	0.213762	0.188856		0.862423	0.747888	0.769485	0.792845		0.0865736	0.0692166	0.134363	0.101742		0.879322	0.898564	0.832011	0.866531
0.111183	0.167538	0.181642	0.156763		0.874891	0.817471	0.796272	0.823489		0.0688141	0.100625	0.133362	0.106378		0.91154	0.881399	0.845804	0.872778
0.103003	0.162233	0.169017	0.143766		0.875289	0.817913	0.798348	0.82898		0.125866	0.0788056	0.139185	0.112634		0.859235	0.88604	0.838382	0.863962
0.0819193	0.168276	0.171255	0.14482		0.900633	0.811552	0.813224	0.83777		0.0867715	0.0707376	0.103474	0.0857257		0.874773	0.897453	0.857105	0.878749
0.0960223	0.14443	0.189966	0.151404		0.896469	0.836627	0.782791	0.826186		0.140337	0.100694	0.165407	0.135061		0.847388	0.854196	0.817073	0.843712
0.135673	0.144838	0.178007	0.152496		0.856904	0.831338	0.80063	0.82625		0.0847695	0.0951856	0.143276	0.116246		0.89012	0.885609	0.840793	0.866691
0.108764	0.136557	0.178981	0.147541		0.869284	0.816225	0.782579	0.815688		0.117218	0.096128	0.121827	0.108877		0.862481	0.887064	0.846154	0.865536
0.110678	0.164822	0.172823	0.149195		0.878241	0.821133	0.803708	0.831583		0.100542	0.122469	0.171914	0.135661		0.881332	0.856912	0.817024	0.850067
0.124909	0.188255	0.173005	0.15657		0.86331	0.78927	0.794255	0.816261		0.0715104	0.0998791	0.143013	0.112577		0.889036	0.884354	0.841087	0.867531
0.128941	0.163489	0.212245	0.171965		0.85699	0.819872	0.772311	0.811786		0.099277	0.124268	0.155583	0.126674		0.88485	0.858238	0.830972	0.85752
0.0683279	0.0950031	0.148193	0.115431		0.915471	0.865762	0.812614	0.852076		0.0936091	0.0848466	0.114624	0.0989481		0.886301	0.903094	0.87195	0.887078
0.0806904	0.13293	0.166192	0.136158		0.908216	0.820073	0.798199	0.831946		0.124209	0.130535	0.170608	0.140576		0.866732	0.859825	0.821701	0.850303
0.126707	0.203031	0.199754	0.175401		0.858788	0.782836	0.785506	0.808949		0.126413	0.13724	0.163374	0.139951		0.844837	0.833815	0.81763	0.837486
0.104702	0.130317	0.189341	0.150463		0.879035	0.848381	0.794001	0.830391		0.0878443	0.0919546	0.151379	0.119076		0.889109	0.875427	0.828184	0.859231
0.11863	0.145923	0.194438	0.15951		0.868134	0.807614	0.785421	0.816808		0.0615833	0.0921807	0.15204	0.113869		0.925972	0.872405	0.832498	0.8667
0.124821	0.0923403	0.154567	0.127145		0.859912	0.847194	0.807586	0.836894		0.0624762	0.0798067	0.122724	0.0951064		0.907615	0.880369	0.84915	0.875533
0.121617	0.148106	0.187237	0.155141		0.870384	0.844507	0.80067	0.833295		0.0775224	0.0744372	0.127163	0.103231		0.893029	0.885769	0.846627	0.86737
0.0889661	0.136387	0.189312	0.149371		0.903144	0.83709	0.795964	0.834215		0.0605915	0.0715459	0.123101	0.0968695		0.900843	0.901007	0.850942	0.876112
0.0843634	0.142227	0.148792	0.127516		0.906486	0.837122	0.826344	0.851013		0.101536	0.11747	0.162941	0.130985		0.879325	0.858437	0.822161	0.849969
0.11359	0.185681	0.209284	0.175112		0.865485	0.794511	0.774279	0.80641		0.119318	0.0926331	0.16596	0.131163		0.852475	0.874329	0.817185	0.846712
0.119102	0.212344	0.227846	0.191485		0.869378	0.767399	0.753494	0.789454		0.102355	0.102661	0.125452	0.108145		0.862809	0.872411	0.84317	0.862901
0.139073	0.166922	0.191569	0.166002		0.847811	0.808159	0.771871	0.804443		0.112244	0.0908418	0.127415	0.105767		0.864923	0.862948	0.856552	0.870729
0.0906546	0.128348	0.162706	0.132703		0.902559	0.854433	0.825296	0.854578		0.112962	0.0874516	0.159573	0.124873		0.870374	0.898648	0.825724	0.860634
0.095981	0.174443	0.211572	0.170102		0.887301	0.811913	0.764552	0.808895		0.0887467	0.0790177	0.113402	0.0948721		0.870352	0.882914	0.860978	0.876301
0.115711	0.183531	0.224603	0.18371		0.862189	0.794619	0.750869	0.791882		0.110841	0.129727	0.154819	0.13033		0.875436	0.851508	0.832473	0.855028
0.0905052	0.120251	0.190697	0.146156		0.895387	0.845117	0.774602	0.823524		0.0863603	0.102018	0.135035	0.109495		0.898116	0.868423	0.846191	0.869983
0.081544	0.151488	0.130811	0.115443		0.89885	0.813324	0.822706	0.846338		0.0985017	0.123798	0.149811	0.123742		0.863277	0.867941	0.842979	0.86383
0.126473	0.177981	0.204393	0.170582		0.860669	0.803808	0.77317	0.810255		0.0973902	0.114855	0.172921	0.135194		0.895214	0.862191	0.816806	0.851143
0.10303	0.158955	0.203986	0.16421		0.883936	0.813388	0.775121	0.814074		0.124451	0.0939684	0.153898	0.123886		0.864032	0.88307	0.829428	0.858919
0.0892114	0.146554	0.163398	0.13524		0.89418	0.834315	0.813168	0.842962		0.088658	0.134434	0.156814	0.127817		0.899618	0.849735	0.834949	0.860831
0.0966007	0.138429	0.143263	0.124773		0.889864	0.828568	0.82341	0.84568		0.0775282	0.0809957	0.125493	0.101329		0.902409	0.900161	0.837527	0.86923
0.105892	0.177105	0.200705	0.166178		0.873899	0.785666	0.762783	0.801298		0.112128	0.104049	0.12874	0.111962		0.864659	0.876989	0.8474	0.866172
0.101719	0.193826	0.152683	0.14009		0.890055	0.796475	0.811774	0.834275		0.104824	0.110383	0.1369	0.117888		0.884843	0.870713	0.837306	0.861754
0.112541	0.144113	0.191075	0.155813		0.865908	0.834165	0.782812	0.819389		0.0890661	0.0900164	0.112783	0.0976728		0.891657	0.885251	0.863229	0.879725
0.111077	0.112599	0.156788	0.129222		0.874853	0.856566	0.810128	0.842345		0.0899193	0.115635	0.172429	0.137006		0.890391	0.861065	0.806849	0.843424
0.110113	0.145599	0.156951	0.138047		0.877225	0.836357	0.801462	0.830894		0.0905295	0.090641	0.108037	0.0971087		0.883304	0.871305	0.861336	0.873433
0.109044	0.141424	0.182783	0.148461		0.875929	0.822681	0.786685	0.821088		0.0916765	0.0637974	0.141064	0.107513		0.869279	0.891854	0.836359	0.863552
0.0979493	0.127672	0.141378	0.120951		0.88126	0.826784	0.807457	0.836455		0.0569615	0.0904911	0.111983	0.0892069		0.928627	0.882759	0.876182	0.895332
0.106308	0.148436	0.171832	0.145165		0.881825	0.799924	0.792888	0.819712		0.0909599	0.0897775	0.143383	0.114647		0.88968	0.867074	0.830815	0.85816
0.0884042	0.168645	0.194307	0.159476		0.905595	0.818466	0.786109	0.824266		0.0921028	0.078751	0.104894	0.0902482		0.891019	0.87638	0.875508	0.886518
0.118867	0.22125	0.188067	0.167437		0.867719	0.758292	0.770517	0.802063		0.0982735	0.0952025	0.138432	0.113663		0.883915	0.882203	0.845622	0.868527
0.0981872	0.184854	0.207825	0.167945		0.881251	0.790147	0.769551	0.807892		0.109191	0.0955671	0.125729	0.106646		0.866863	0.870899	0.852122	0.870695
0.0801221	0.0805768	0.164463	0.125348		0.90755	0.851508	0.786757	0.83233		0.115179	0.123377	0.148951	0.127517		0.868235	0.841831	0.830732	0.850188
0.125755	0.201607	0.212928	0.182716		0.864948	0.775893	0.767232	0.798099		0.079195	0.0667898	0.119374	0.0944224		0.878638	0.906812	0.860184	0.881119
0.0971133	0.106619	0.158124	0.129439		0.893222	0.872656	0.815136	0.847722		0.0837262	0.0742833	0.158785	0.11839		0.892948	0.899489	0.821941	0.859455
0.0890523	0.165121	0.177662	0.147517		0.900702	0.825732	0.802773	0.835972		0.112929	0.105518	0.190481	0.147656		0.866448	0.869965	0.800555	0.836543
0.0862773	0.18233	0.183193	0.155332		0.904733	0.800075	0.786087	0.82133		0.0790817	0.0988497	0.149007	0.117843		0.901328	0.871898	0.833933	0.861219
0.100294	0.162601	0.173583	0.146962		0.888041	0.824526	0.804644	0.834511		0.0375704	0.0629007	0.132565	0.0935474		0.902562	0.903476	0.84305	0.876278
0.126752	0.162887	0.214722	0.174523		0.863583	0.821739	0.758604	0.804135		0.100292	0.0921344	0.14803	0.121001		0.878967	0.881311	0.832507	0.858987
0.128933	0.11813	0.195088	0.155006		0.856624	0.868193	0.78197	0.824859		0.109563	0.133006	0.163063	0.13663		0.873779	0.842331	0.823053	0.847369
0.102735	0.175892	0.16559	0.144983		0.881157	0.80902	0.804597	0.832013		0.0736747	0.0650032	0.10852	0.0889606		0.901739	0.916082	0.8658	0.887722
0.0919701	0.083486	0.175904	0.133141		0.89792	0.900295	0.801443	0.847713		0.0936539	0.10204	0.154801	0.121909		0.876815	0.861952	0.827959	0.854836
0.110306	0.170781	0.190596	0.157198		0.881642	0.815684	0.785369	0.823725		0.116637	0.124973	0.147578	0.126766		0.868913	0.856753	0.842847	0.861534
0.0969897	0.173831	0.214924	0.170841		0.891564	0.812368	0.763852	0.810554		0.108565	0.10049	0.164809	0.131594		0.882612	0.87016	0.825117	0.853211
0.149052	0.102766	0.176529	0.145487		0.842871	0.876771	0.791931	0.830477		0.0527207	0.0686282	0.114447	0.0891647		0.913463	0.895613	0.866548	0.887568
0.130937	0.106566	0.166844	0.137485		0.85923	0.873054	0.794483	0.833381		0.128094	0.0899212	0.165731	0.133774		0.850686	0.875605	0.8175	0.846089
0.115645	0.161237	0.195469	0.1623		0.871323	0.797788	0.774557	0.809139		0.102781	0.102276	0.128685	0.108735		0.863965	0.869725	0.844141	0.864407
0.0856341	0.138707	0.150719	0.127635		0.902266	0.840822	0.813922	0.844097		0.0932754	0.112074	0.126535	0.110476		0.884271	0.874399	0.861291	0.875155
0.0989618	0.16171	0.16648	0.141204		0.879026	0.790005	0.78293	0.815682		0.108733	0.0604833	0.1387	0.108086		0.869883	0.895783	0.845316	0.869004
0.0771389	0.104438	0.136138	0.113453		0.914196	0.882911	0.823707	0.85824		0.115538	0.0847641	0.165216	0.129208		0.872377	0.888484	0.809026	0.846787
0.0835619	0.132803	0.157429	0.130183		0.895957	0.844905	0.812238	0.843223		0.0812946	0.0922079	0.136546	0.107733		0.903906	0.884145	0.840002	0.870316
0.104116	0.158708	0.181024	0.151858		0.887597	0.830614	0.792303	0.828747		0.0974589	0.117727	0.134685	0.115073		0.884669	0.854843	0.848988	0.866162
0.0964389	0.158329	0.144409	0.125853		0.885199	0.822651	0.81296	0.841472		0.0965923	0.0797141	0.1128	0.094592		0.885079	0.897174	0.866095	0.884729
0.109137	0.161684	0.209609	0.169318		0.882605	0.816888	0.767523	0.810634		0.0753694	0.0772446	0.10484	0.0904817		0.889138	0.897039	0.867187	0.881774
0.0939244	0.166853	0.189898	0.155572		0.896367	0.780936	0.782057	0.815408		0.116048	0.0937183	0.143867	0.116739		0.868901	0.880708	0.835332	0.862238
0.0970741	0.170793	0.165685	0.146182		0.885918	0.808815	0.803867	0.828544		0.137692	0.105883	0.178981	0.142863		0.852667	0.867545	0.81338	0.845053
0.124171	0.168049	0.203762	0.167427		0.86613	0.818803	0.758994	0.805962		0.13482	0.0942944	0.151865	0.125722		0.8498	0.873693	0.825451	0.851058
0.0811157	0.167752	0.163984	0.138786		0.907404	0.811966	0.781976	0.82341		0.0680801	0.0679826	0.154177	0.111921		0.88384	0.883621	0.831957	0.862971
0.111122	0.184085	0.228919	0.188233		0.877575	0.806828	0.750828	0.795616		0.056808	0.0671984	0.116723	0.0912248		0.908462	0.9058	0.845358	0.875336
0.136885	0.187719	0.207519	0.177897		0.85542	0.802998	0.775618	0.807988		0.133517	0.10925	0.161127	0.134375		0.845061	0.874217	0.825357	0.849202
0.156709	0.197381	0.222225	0.189166		0.82408	0.775342	0.758507	0.79012		0.0676743	0.0704065	0.118663	0.0938721		0.900429	0.90103	0.864223	0.88593
0.133459	0.188521	0.209888	0.175358		0.850807	0.785851	0.765501	0.799345		0.0662098	0.0726245	0.11226	0.089072		0.918059	0.902719	0.861846	0.888423
0.0976737	0.136912	0.186322	0.147209		0.885506	0.833035	0.790951	0.827949		0.0761294	0.0809441	0.132253	0.101201		0.889478	0.879015	0.836921	0.866773
0.0802459	0.12984	0.154291	0.1267		0.909421	0.857204	0.818603	0.851646		0.103748	0.0837398	0.156494	0.123359		0.884752	0.863799	0.83064	0.856084
0.0992547	0.146242	0.187307	0.15094		0.890568	0.83838	0.789543	0.830317		0.139821	0.0822175	0.167552	0.131577		0.834728	0.8682	0.814922	0.843272
0.124666	0.164604	0.193848	0.162916		0.863419	0.815756	0.78296	0.815834		0.103665	0.0895441	0.163894	0.129108		0.869621	0.879868	0.817331	0.848441
0.0939512	0.158894	0.157734	0.134668		0.893529	0.829732	0.815667	0.843562		0.0830573	0.100893	0.155742	0.12103		0.906089	0.877497	0.835231	0.865341
0.121316	0.131992	0.203677	0.1619		0.867961	0.810213	0.777046	0.813332		0.101692	0.0836739	0.159839	0.122992		0.872493	0.890464	0.821568	0.855328
0.0951356	0.121852	0.151352	0.125693		0.873884	0.835876	0.809949	0.837515		0.0889819	0.115074	0.146109	0.117134		0.891476	0.864981	0.837893	0.864415
0.128473	0.181131	0.206546	0.173743		0.85425	0.798982	0.771947	0.805384		0.0984436	0.102365	0.174732	0.134311		0.883923	0.8745	0.812276	0.850007
0.133579	0.161679	0.187036	0.16137		0.85711	0.819809	0.789054	0.817874		0.0858804	0.0882504	0.125536	0.102658		0.883761	0.887236	0.84734	0.871685
0.130833	0.157123	0.209178	0.170003		0.861766	0.829036	0.765008	0.809612		0.0755473	0.0582634	0.139368	0.102715		0.896739	0.887465	0.840836	0.868967
0.0868376	0.123301	0.142982	0.118515		0.900907	0.851352	0.812569	0.847643		0.0962616	0.093436	0.159243	0.123487		0.896676	0.880307	0.829135	0.862126
0.106563	0.14133	0.177989	0.147029		0.881073	0.831037	0.785035	0.823641		0.0776691	0.108049	0.142959	0.113311		0.903181	0.851839	0.843478	0.866009
0.089224	0.117995	0.167846	0.135884		0.890163	0.844144	0.800645	0.834167		0.106544	0.0748003	0.152645	0.119741		0.865887	0.88048	0.826396	0.853743
0.0749956	0.106039	0.148487	0.118998		0.911412	0.868601	0.8074	0.847424		0.105722	0.121295	0.124695	0.109006		0.888343	0.855446	0.853255	0.871023
0.138052	0.157405	0.206925	0.171453		0.853981	0.816668	0.769233	0.806869		0.12077	0.123745	0.144856	0.125872		0.87269	0.864829	0.844099	0.86344
0.154303	0.133886	0.209557	0.171863		0.837172	0.852256	0.774989	0.812881		0.14445	0.129586	0.158104	0.136897		0.841141	0.846443	0.818744	0.84108
0.0945313	0.156841	0.207317	0.164197		0.884146	0.823074	0.76433	0.810731		0.0925641	0.101728	0.123945	0.104308		0.880369	0.869158	0.858151	0.87434
0.0928594	0.152538	0.169178	0.141891		0.887648	0.826266	0.798704	0.831731		0.0867265	0.119787	0.151959	0.123069		0.884779	0.860148	0.827723	0.856685
0.135612	0.170014	0.221686	0.181578		0.853977	0.81913	0.7521	0.797718		0.0979901	0.0861888	0.130473	0.105715		0.882523	0.898582	0.848784	0.874929
0.106556	0.203139	0.228935	0.186633		0.882046	0.780442	0.752664	0.795693		0.105846	0.124442	0.154435	0.128355		0.880423	0.857445	0.826841	0.854409
0.0884782	0.163852	0.17611	0.146084		0.888265	0.821427	0.791814	0.827086		0.102168	0.155087	0.14226	0.12772		0.875603	0.822842	0.844854	0.856103
0.102678	0.17923	0.181737	0.156901		0.883446	0.803748	0.790316	0.819429		0.0869508	0.0949342	0.126206	0.104205		0.894784	0.886663	0.848579	0.87403
0.115089	0.15087	0.225793	0.180025		0.875568	0.834507	0.764606	0.809214		0.0797403	0.0735864	0.137837	0.106834		0.896602	0.894076	0.837563	0.867643
0.0763919	0.0913091	0.124793	0.102182		0.900042	0.891715	0.845062	0.871609		0.0562022	0.0856905	0.119794	0.0934411		0.900619	0.879997	0.856581	0.879266
0.114445	0.178368	0.199165	0.166312		0.87812	0.791721	0.777941	0.813034		0.0899852	0.078833	0.133168	0.106603		0.87845	0.890797	0.849457	0.872272
0.0941627	0.173977	0.196157	0.162165		0.894336	0.818295	0.785541	0.822294		0.114775	0.0780822	0.144268	0.114754		0.87284	0.884978	0.829805	0.859947
0.0857145	0.114236	0.167468	0.132591		0.904392	0.866315	0.810056	0.848227		0.100385	0.0856274	0.139955	0.11186		0.876718	0.869343	0.844639	0.865104
0.0813573	0.118936	0.170583	0.134327		0.908179	0.863952	0.816078	0.851782		0.0949717	0.128461	0.153436	0.128415		0.886573	0.844519	0.832202	0.853974
0.101427	0.147856	0.17394	0.143755		0.887624	0.839216	0.799039	0.834156		0.0972954	0.106632	0.150588	0.121445		0.881982	0.868707	0.834632	0.860106
0.0899363	0.160838	0.156275	0.13375		0.888974	0.811668	0.811412	0.834742		0.0985084	0.0681986	0.136526	0.107737		0.888928	0.903973	0.840337	0.870661
0.116591	0.219135	0.199414	0.176934		0.875097	0.769138	0.772233	0.801347		0.0743968	0.112938	0.128258	0.108383		0.909951	0.856198	0.850883	0.869549
0.0962936	0.109387	0.144821	0.117176		0.883587	0.854214	0.813354	0.847469		0.082946	0.0656914	0.151079	0.112412		0.897617	0.90397	0.834341	0.869804
0.1269	0.13837	0.172804	0.145554		0.856442	0.829997	0.797461	0.826473		0.122178	0.0836336	0.162413	0.127542		0.855305	0.879923	0.813051	0.846505
0.125635	0.148972	0.226952	0.17838		0.862464	0.825995	0.75569	0.802585		0.0686468	0.0756822	0.150306	0.110834		0.893711	0.874859	0.839371	0.867951
0.0996402	0.155374	0.209915	0.165461		0.887444	0.830584	0.774313	0.819469		0.0821599	0.0716626	0.134609	0.103915		0.903725	0.908927	0.847195	0.878487
0.102174	0.14151	0.171261	0.142127		0.874734	0.816817	0.779642	0.817032		0.0797014	0.0614952	0.105355	0.0864071		0.904756	0.887178	0.8606	0.881021
0.134079	0.177981	0.203216	0.17125		0.847681	0.792389	0.765136	0.801137		0.131393	0.0772541	0.169282	0.132663		0.839051	0.878486	0.809019	0.842209
0.0759079	0.101736	0.17537	0.133058		0.913829	0.870367	0.799643	0.843006		0.0750259	0.100938	0.150148	0.114888		0.902289	0.869796	0.833004	0.863994
0.0883142	0.190411	0.193781	0.16313		0.8978	0.77749	0.787473	0.816368		0.108723	0.107861	0.155153	0.127532		0.851739	0.873736	0.822065	0.848584
0.13051	0.190502	0.192942	0.169932		0.854261	0.789746	0.764273	0.797141		0.0889726	0.0906488	0.15063	0.118155		0.885442	0.888856	0.824858	0.858043
0.0836411	0.132635	0.184953	0.144396		0.902543	0.843414	0.783289	0.827856		0.110529	0.104219	0.165346	0.133307		0.878278	0.867723	0.820857	0.851442
0.0898878	0.146004	0.191935	0.151151		0.90085	0.838871	0.78547	0.830128		0.109134	0.110416	0.142267	0.119878		0.881703	0.857273	0.845711	0.864248
0.0960854	0.180558	0.18785	0.158896		0.89037	0.803354	0.782687	0.8179		0.135328	0.111665	0.167806	0.138087		0.851088	0.871879	0.816897	0.847048
0.134946	0.186309	0.214497	0.179093		0.853062	0.796899	0.763302	0.801767		0.0850197	0.0796008	0.119086	0.0972692		0.897236	0.9055	0.853795	0.880162
0.101423	0.169098	0.201325	0.162204		0.890535	0.806747	0.78041	0.818853		0.0805144	0.106199	0.155122	0.122014		0.885021	0.863085	0.832752	0.858652
0.0918823	0.1434	0.168086	0.139785		0.891128	0.838737	0.805838	0.836302		0.102413	0.0984835	0.129112	0.108475		0.882753	0.890348	0.860332	0.879496
0.118991	0.151196	0.167969	0.144774		0.86942	0.838511	0.803665	0.833384		0.093351	0.0752392	0.117555	0.0956795		0.883662	0.875084	0.854462	0.873077
0.113549	0.160612	0.152506	0.137322		0.876352	0.80519	0.808973	0.832058		0.0838884	0.0778748	0.148998	0.113265		0.886231	0.896177	0.835197	0.866804
0.100493	0.145901	0.214314	0.16545		0.885422	0.841084	0.772009	0.820551		0.0971612	0.0900928	0.131324	0.106484		0.882758	0.879542	0.848048	0.872008
0.09337	0.147295	0.173856	0.141496		0.898578	0.836784	0.808405	0.84292		0.0901245	0.0767871	0.124153	0.0985689		0.888655	0.887884	0.862423	0.88164
0.131867	0.169471	0.191866	0.162496		0.851983	0.81508	0.7754	0.811629		0.103973	0.116742	0.146859	0.123067		0.87506	0.858614	0.835496	0.857727
0.0870287	0.154972	0.162781	0.136234		0.90168	0.816362	0.803629	0.833891		0.119366	0.0854757	0.143482	0.114783		0.867315	0.891613	0.850381	0.874756
0.132492	0.164306	0.205221	0.170804		0.849229	0.813396	0.782738	0.813565		0.0873662	0.111207	0.136928	0.114833		0.887103	0.850081	0.845305	0.86265
0.122696	0.16087	0.181855	0.154883		0.858011	0.811541	0.79183	0.82043		0.0992057	0.105725	0.15593	0.125834		0.881949	0.876203	0.834047	0.860377
0.108045	0.140527	0.195845	0.157736		0.882621	0.814742	0.787715	0.820981		0.124559	0.107916	0.148414	0.123218		0.85397	0.866049	0.829732	0.853279
0.0790122	0.0617114	0.143603	0.109237		0.901716	0.871677	0.82339	0.854378		0.071129	0.0854402	0.146751	0.110808		0.883174	0.885562	0.826956	0.860326
0.149562	0.186992	0.191061	0.167546		0.83815	0.799366	0.788708	0.813508		0.105129	0.0811518	0.167825	0.128445		0.879764	0.904324	0.818288	0.856072
0.120111	0.114646	0.19644	0.153067		0.865601	0.842617	0.772062	0.816669		0.102237	0.0886817	0.131569	0.109325		0.871949	0.86479	0.844633	0.862064
0.10426	0.155832	0.176705	0.147405		0.88758	0.834905	0.801446	0.834577		0.119794	0.120636	0.161152	0.133473		0.862952	0.861142	0.820651	0.849038
0.0988045	0.147443	0.193657	0.157684		0.894885	0.837848	0.790208	0.82814		0.108065	0.107754	0.171932	0.136573		0.874007	0.875485	0.812549	0.847871
0.13306	0.197109	0.177801	0.163068		0.854605	0.780037	0.790055	0.810356		0.101111	0.0649303	0.14665	0.113093		0.87387	0.886442	0.815447	0.850622
0.110614	0.169834	0.189775	0.159173		0.875541	0.814428	0.787989	0.820876		0.111389	0.0998343	0.18678	0.143459		0.872876	0.870004	0.793703	0.834209
0.102902	0.151398	0.184776	0.153225		0.883215	0.828585	0.791019	0.824923		0.107344	0.0921098	0.130041	0.110571		0.859378	0.881381	0.849364	0.866606
0.0789335	0.142171	0.134388	0.116955		0.908954	0.841696	0.817512	0.848385		0.0991324	0.0758818	0.13143	0.104891		0.87894	0.893903	0.849648	0.873139
0.126328	0.187094	0.171778	0.155197		0.861992	0.798934	0.805594	0.825008		0.0791161	0.0779925	0.0986628	0.0838105		0.886414	0.904658	0.870792	0.88893
0.110907	0.154471	0.178605	0.150851		0.866644	0.830622	0.792256	0.824601		0.0738329	0.0626574	0.110609	0.0859329		0.901808	0.909123	0.864333	0.889105
0.114329	0.158728	0.159648	0.140016		0.870585	0.81322	0.796744	0.82657		0.107983	0.0702915	0.142703	0.112004		0.87669	0.894045	0.841648	0.867242
0.12601	0.211816	0.223071	0.188735		0.859192	0.777821	0.755374	0.792651		0.0972098	0.0723865	0.147241	0.113806		0.884091	0.893104	0.839277	0.8684
0.116016	0.143869	0.208031	0.165542		0.86815	0.832943	0.772662	0.814377		0.0612163	0.069205	0.125551	0.0951767		0.892235	0.902013	0.833161	0.867815
0.115436	0.159647	0.171096	0.14615		0.873989	0.830096	0.800709	0.831982		0.106667	0.0775492	0.150656	0.119448		0.880669	0.888253	0.827048	0.858374
0.116228	0.137615	0.21585	0.16742		0.873888	0.840486	0.765227	0.814574		0.0797528	0.0898843	0.141585	0.110833		0.89436	0.879934	0.84294	0.870565
0.106544	0.134876	0.178131	0.144575		0.882709	0.845774	0.802074	0.836916		0.115029	0.103003	0.132892	0.113234		0.87386	0.868142	0.848704	0.867264
0.0844948	0.125771	0.183464	0.14323		0.901526	0.844356	0.792571	0.833017		0.0831175	0.0861974	0.144228	0.111098		0.896657	0.886213	0.846975	0.873764
0.128778	0.155752	0.169235	0.147984		0.854304	0.811545	0.788061	0.817177		0.0821335	0.0982266	0.109111	0.0945076		0.892363	0.8785	0.86741	0.88234
0.0885318	0.179887	0.191016	0.157493		0.892643	0.789064	0.773147	0.810695		0.0839204	0.084757	0.137823	0.110582		0.874252	0.898086	0.829252	0.859817
0.108917	0.107042	0.172913	0.137889		0.875813	0.870775	0.8113	0.844012		0.0895723	0.0569013	0.131882	0.10205		0.887816	0.895664	0.842447	0.869679
0.0874786	0.124913	0.169921	0.134514		0.902392	0.842356	0.806082	0.84249		0.101624	0.0772487	0.137189	0.108199		0.862232	0.88695	0.837832	0.864657
0.101007	0.154846	0.204555	0.162736		0.889561	0.832559	0.773293	0.819136		0.122952	0.0970443	0.149738	0.124328		0.855926	0.860929	0.832628	0.852818
0.157065	0.188348	0.219835	0.189019		0.831341	0.80483	0.754526	0.791307		0.119479	0.104977	0.161254	0.129302		0.866632	0.878544	0.818528	0.852499
0.0834656	0.163048	0.178344	0.149835		0.901913	0.82098	0.798583	0.831048		0.100905	0.106789	0.191558	0.144349		0.857366	0.8567	0.799749	0.837158
0.069496	0.159861	0.17066	0.139454		0.919751	0.821267	0.814094	0.84347		0.0893911	0.0763916	0.139184	0.108668		0.892738	0.889373	0.846852	0.872026
0.101317	0.140949	0.189336	0.15197		0.87797	0.83838	0.780235	0.82214		0.0648877	0.0748729	0.116444	0.0915468		0.902017	0.897809	0.862243	0.885729
0.0943038	0.134983	0.206633	0.1587		0.885203	0.843607	0.78174	0.825674		0.0789487	0.103774	0.131615	0.108638		0.90452	0.878109	0.85191	0.874642
0.100076	0.113367	0.182043	0.145041		0.886208	0.841017	0.792992	0.82874		0.119179	0.0914177	0.115717	0.103045		0.859182	0.874947	0.852428	0.867331
0.0995872	0.0903376	0.175251	0.134924		0.886784	0.841683	0.792283	0.830107		0.0956846	0.083423	0.145242	0.113156		0.880951	0.876474	0.82864	0.858532
0.10227	0.124727	0.209222	0.159282		0.886254	0.862813	0.777842	0.828019		0.106144	0.0942841	0.156161	0.125385		0.870729	0.885007	0.82568	0.855747
0.11577	0.192336	0.181041	0.160661		0.86987	0.768628	0.772879	0.801682		0.0783288	0.0908298	0.147692	0.114033		0.901155	0.88594	0.839146	0.868628
0.0921698	0.118634	0.142914	0.119825		0.893057	0.870698	0.828345	0.858171		0.0808898	0.0849738	0.165578	0.124722		0.900255	0.879202	0.816976	0.854262
0.109202	0.167009	0.216186	0.173973		0.87905	0.817332	0.770181	0.810472		0.0840183	0.109625	0.15723	0.123883		0.895978	0.876998	0.830417	0.862168
0.112185	0.181251	0.187613	0.160368		0.875479	0.798797	0.783476	0.815864		0.0687205	0.0872855	0.152568	0.114764		0.90762	0.885762	0.823769	0.861036
0.0856257	0.130737	0.140322	0.118307		0.889208	0.846219	0.820808	0.848853		0.105245	0.0884468	0.182108	0.136223		0.871163	0.890852	0.804889	0.847269
0.132948	0.139357	0.201189	0.163993		0.853015	0.84012	0.766799	0.809541		0.0853312	0.0975904	0.116105	0.101052		0.891186	0.886002	0.86253	0.879019
0.102045	0.120656	0.162102	0.133245		0.875421	0.840042	0.789065	0.825215		0.103848	0.121517	0.146061	0.119456		0.869361	0.855419	0.837955	0.86114
0.129335	0.205445	0.195142	0.172712		0.860391	0.787649	0.774133	0.804675		0.106163	0.103602	0.159424	0.124855		0.874531	0.859045	0.824483	0.855024
0.118807	0.175143	0.20188	0.166906		0.854917	0.794133	0.750692	0.79217		0.0977447	0.0921406	0.165098	0.126496		0.867137	0.860247	0.824091	0.850618
0.0927135	0.202654	0.183159	0.158143		0.881508	0.778449	0.779481	0.810018		0.106654	0.0918194	0.155099	0.122667		0.861504	0.887431	0.822257	0.854321
0.116105	0.149014	0.197441	0.160293		0.867872	0.794312	0.767846	0.805013		0.0577337	0.0612564	0.115674	0.0864514		0.892695	0.904204	0.859706	0.885602
0.11349	0.184676	0.184373	0.161109		0.874418	0.791864	0.784152	0.812764		0.0589172	0.100759	0.119227	0.0994203		0.913347	0.875893	0.858452	0.877737
0.121253	0.196573	0.178327	0.158913		0.868402	0.790323	0.800367	0.822655		0.0828546	0.0602129	0.101021	0.0807707		0.889279	0.907828	0.871752	0.89236
0.102338	0.186321	0.195282	0.164412		0.887203	0.801527	0.777898	0.815204		0.119454	0.0730616	0.150365	0.118891		0.851823	0.902439	0.825881	0.857137
0.124728	0.16154	0.195932	0.164508		0.862118	0.801017	0.780524	0.810999		0.0886869	0.110433	0.118549	0.103157		0.882953	0.858958	0.864909	0.874965
0.144311	0.199012	0.211627	0.182886		0.842864	0.777417	0.770205	0.798837		0.0762419	0.0642788	0.148403	0.108508		0.908345	0.907463	0.83814	0.875491
0.104082	0.20287	0.208181	0.174834		0.886303	0.779199	0.766173	0.801907		0.12349	0.0853083	0.175576	0.134854		0.857908	0.895733	0.81396	0.850601
0.142346	0.19927	0.222673	0.188374		0.839874	0.767814	0.738806	0.778453		0.0898413	0.0947761	0.156435	0.121572		0.893552	0.880237	0.828187	0.860282
0.103638	0.151729	0.180314	0.150282		0.882106	0.836758	0.792811	0.826621		0.102944	0.0856674	0.17317	0.129375		0.876837	0.885144	0.81724	0.85518
0.10508	0.147174	0.187956	0.152293		0.880392	0.819967	0.798046	0.829515		0.0947091	0.108334	0.144426	0.115814		0.894709	0.871163	0.842245	0.869229
0.125403	0.165027	0.190818	0.163216		0.865298	0.820636	0.790002	0.819795		0.107066	0.0666976	0.137442	0.110253		0.864704	0.893199	0.838361	0.862655
0.0830592	0.168791	0.179849	0.148236		0.907884	0.807564	0.797078	0.831702		0.0920057	0.105361	0.128671	0.1088		0.886332	0.855026	0.842521	0.862082
0.116665	0.21124	0.221823	0.186506		0.867647	0.753757	0.75814	0.791583		0.0847881	0.103286	0.12064	0.100497		0.898684	0.869164	0.860624	0.878751
0.159283	0.186345	0.194529	0.172144		0.825673	0.79392	0.78563	0.808645		0.107527	0.12568	0.129358	0.115527		0.87619	0.856976	0.861224	0.872036
0.0983488	0.151359	0.18047	0.148112		0.889183	0.826352	0.792721	0.827348		0.0919408	0.0965676	0.130931	0.107505		0.89157	0.881421	0.841737	0.869799
0.0991622	0.198548	0.18312	0.158995		0.884617	0.782088	0.772199	0.808355		0.0914949	0.0942883	0.163976	0.127418		0.88507	0.85661	0.818583	0.84965
0.0910773	0.153651	0.183641	0.149792		0.873932	0.833154	0.785878	0.823136		0.106962	0.0992005	0.151977	0.122446		0.879385	0.864429	0.838193	0.860363
0.0991974	0.166742	0.198193	0.161596		0.891174	0.822806	0.788771	0.824932		0.124701	0.100798	0.157614	0.128536		0.848607	0.865197	0.821906	0.847351
0.121828	0.184269	0.221179	0.182255		0.867	0.801831	0.767248	0.80535		0.0865462	0.100243	0.14858	0.116725		0.887629	0.860975	0.832146	0.858764
0.0866189	0.090671	0.161505	0.124117		0.901905	0.874123	0.820139	0.855853		0.10563	0.0909279	0.121724	0.104281		0.860368	0.880805	0.845951	0.865039
0.142012	0.161331	0.199179	0.167744		0.842736	0.816843	0.776617	0.809494		0.10918	0.0776009	0.127281	0.103675		0.881038	0.902757	0.85113	0.877927
0.08768	0.131203	0.202492	0.156677		0.895367	0.841476	0.76026	0.811613		0.0943045	0.0948509	0.123783	0.102165		0.883825	0.882512	0.849871	0.872893
0.122613	0.145685	0.1819	0.14943		0.865836	0.830233	0.785442	0.823643		0.0767022	0.0673998	0.0930248	0.0798872		0.895846	0.899953	0.869287	0.886823
0.108603	0.138077	0.164155	0.137788		0.881306	0.849205	0.808381	0.840964		0.105709	0.108552	0.132729	0.113751		0.869443	0.844676	0.847271	0.859426
0.101821	0.174087	0.210527	0.171205		0.882654	0.811264	0.775597	0.814124		0.0808609	0.0916462	0.121889	0.102423		0.905599	0.880235	0.863145	0.880067
0.0931934	0.166882	0.185795	0.154749		0.892451	0.825946	0.782351	0.820752		0.0934764	0.0976151	0.144857	0.117084		0.884286	0.871672	0.829745	0.858289
0.102333	0.180857	0.188685	0.160308		0.891376	0.80389	0.78366	0.818609		0.11269	0.079461	0.140448	0.115119		0.858413	0.877983	0.829622	0.852739
0.114536	0.111513	0.176582	0.141955		0.878457	0.857469	0.806752	0.839528		0.0873501	0.100345	0.145389	0.117633		0.89517	0.876944	0.835658	0.862755
0.100144	0.148241	0.199361	0.159329		0.886863	0.825373	0.775936	0.817773		0.107875	0.107022	0.188116	0.143609		0.868997	0.855987	0.798562	0.836123
0.0960314	0.146543	0.167481	0.138239		0.894269	0.828845	0.796221	0.834091		0.10212	0.104863	0.147982	0.11909		0.885168	0.867859	0.8401	0.863999
0.128513	0.168031	0.170935	0.149635		0.843115	0.804439	0.787435	0.814611		0.073931	0.0712559	0.144824	0.108392		0.906833	0.907221	0.844333	0.876991
0.115625	0.16283	0.204536	0.167741		0.866085	0.809774	0.767598	0.80674		0.0823757	0.0835646	0.15403	0.118233		0.894109	0.885786	0.826425	0.859023
0.106661	0.152882	0.181418	0.153236		0.878987	0.835353	0.790733	0.82485		0.101008	0.0883313	0.145627	0.11729		0.873824	0.895456	0.83186	0.861428
0.13482	0.190665	0.213654	0.179361		0.854449	0.786613	0.763343	0.79918		0.10511	0.130069	0.182132	0.145057		0.883081	0.85754	0.811361	0.845964
0.0981595	0.135212	0.178151	0.143833		0.890236	0.84518	0.796277	0.833192		0.0996854	0.109245	0.171365	0.133202		0.87444	0.870414	0.816596	0.85027
0.0851327	0.130318	0.177443	0.141023		0.89559	0.842656	0.805149	0.838977		0.119602	0.116482	0.182228	0.144391		0.848951	0.859776	0.803207	0.836291
0.137117	0.143371	0.187436	0.156892		0.855056	0.836413	0.771947	0.813652		0.102287	0.0974335	0.138146	0.114392		0.872363	0.865695	0.844362	0.863615
0.124053	0.14623	0.185397	0.152739		0.868001	0.840384	0.795045	0.831262		0.101144	0.0827602	0.149262	0.118217		0.881449	0.897352	0.831955	0.863037
0.103163	0.185192	0.234143	0.186796		0.882943	0.80689	0.750917	0.799763		0.0865431	0.113406	0.165367	0.130831		0.897582	0.869963	0.822378	0.854844
0.126925	0.165579	0.224692	0.181244		0.857597	0.809544	0.757534	0.799241		0.127521	0.114705	0.157781	0.133962		0.851773	0.858107	0.815939	0.841389
0.102615	0.170109	0.203428	0.166726		0.88495	0.813467	0.780711	0.81632		0.0968818	0.109527	0.170686	0.133853		0.877266	0.872723	0.817246	0.851133
0.1188	0.160831	0.207956	0.168695		0.863375	0.827545	0.771582	0.812304		0.111029	0.0844565	0.134128	0.108449		0.869065	0.883263	0.84342	0.867587
0.109776	0.167759	0.167651	0.144201		0.869745	0.807174	0.807061	0.831517		0.116052	0.107994	0.151102	0.124857		0.86843	0.851767	0.82964	0.85384
0.0940026	0.137807	0.157244	0.13262		0.895392	0.837158	0.805588	0.839301		0.10405	0.106628	0.110039	0.101471		0.876058	0.871219	0.86517	0.876527
0.0826205	0.0755454	0.163366	0.12397		0.907937	0.866058	0.811176	0.848414		0.0656753	0.0881342	0.103059	0.0859012		0.898425	0.876434	0.872485	0.886163
0.0947727	0.121916	0.17573	0.137588		0.895115	0.841331	0.799706	0.838412		0.0917891	0.092014	0.131024	0.106956		0.89872	0.897099	0.851752	0.879408
0.0726667	0.131306	0.151843	0.124642		0.913725	0.844946	0.827553	0.85399		0.105797	0.115085	0.122104	0.108745		0.873826	0.861976	0.869527	0.877641
0.113698	0.172674	0.184867	0.15953		0.873283	0.811501	0.796766	0.822879		0.0766853	0.0743176	0.118231	0.0963615		0.902446	0.909786	0.860391	0.884511
0.0866156	0.144348	0.166302	0.139071		0.896674	0.840894	0.815405	0.843028		0.111871	0.0894763	0.149605	0.121141		0.863377	0.889141	0.832031	0.858938
0.13642	0.157737	0.193578	0.161308		0.848865	0.828053	0.78344	0.818478		0.0728727	0.088473	0.113974	0.0947205		0.900751	0.890602	0.87219	0.888063
0.097175	0.151576	0.187629	0.150304		0.891025	0.813472	0.779506	0.8211		0.0952154	0.0910228	0.139642	0.11348		0.890329	0.896145	0.845649	0.871929
0.104761	0.203033	0.201614	0.171562		0.882327	0.767712	0.769363	0.800377		0.0671373	0.0812418	0.129187	0.101268		0.89137	0.870284	0.848933	0.869286
0.117493	0.155114	0.200915	0.167504		0.873516	0.825107	0.777123	0.81328		0.104802	0.0690779	0.103297	0.0907001		0.870427	0.896737	0.875713	0.886363
0.104412	0.195603	0.175184	0.153471		0.883805	0.783731	0.795193	0.82185		0.103873	0.0989725	0.151805	0.122106		0.883234	0.861749	0.832054	0.859012
0.0691092	0.0994966	0.154907	0.118645		0.918422	0.860179	0.809399	0.850358		0.0864138	0.0794045	0.137267	0.106882		0.89935	0.901578	0.853377	0.880375
0.106981	0.192427	0.207742	0.174356		0.881689	0.789901	0.768854	0.805684		0.106954	0.125969	0.128541	0.115115		0.87681	0.837914	0.850814	0.862993
0.123216	0.166745	0.194343	0.163088		0.860697	0.804225	0.776316	0.809725		0.0735346	0.110901	0.130735	0.106962		0.910474	0.851745	0.834693	0.862758
0.106002	0.126968	0.161001	0.133482		0.880766	0.853623	0.816573	0.844879		0.0719049	0.0808934	0.137796	0.106149		0.900168	0.88529	0.838598	0.867397
0.103126	0.133965	0.175808	0.142332		0.873469	0.832511	0.786511	0.824507		0.102619	0.0753055	0.121398	0.10162		0.87775	0.887764	0.85242	0.872523
0.129715	0.132538	0.188166	0.152495		0.859402	0.854862	0.787496	0.82739		0.0894101	0.113751	0.117569	0.10502		0.888527	0.864699	0.860713	0.874589
0.130061	0.138773	0.159621	0.138925		0.859815	0.846147	0.814724	0.839866		0.103575	0.0706598	0.141617	0.110209		0.882007	0.902003	0.839111	0.870815
0.158121	0.187072	0.195037	0.173369		0.830324	0.780703	0.759366	0.790396		0.0895568	0.0738985	0.164314	0.121274		0.885042	0.892688	0.822256	0.859308
0.0919853	0.0976406	0.164224	0.127034		0.90116	0.882093	0.815424	0.85533		0.0982528	0.109854	0.130741	0.111257		0.879232	0.862718	0.857096	0.871214
0.117686	0.109607	0.184187	0.145382		0.871379	0.873721	0.791984	0.83397		0.117249	0.0969481	0.186094	0.141286		0.856174	0.874436	0.800938	0.841076
0.0991046	0.165788	0.165214	0.140642		0.887903	0.804705	0.798118	0.827517		0.0922947	0.152534	0.171702	0.140614		0.883587	0.833392	0.815315	0.84347
0.0932266	0.117653	0.151728	0.12577		0.886247	0.852878	0.811719	0.84424		0.107516	0.0728721	0.145065	0.112132		0.862736	0.874471	0.821982	0.852249
0.112475	0.160702	0.173826	0.147117		0.875186	0.80312	0.782958	0.816879		0.0596226	0.0661328	0.113414	0.0876751		0.909717	0.902867	0.851822	0.88082
0.0988985	0.144566	0.188239	0.15262		0.885189	0.829949	0.781897	0.820866		0.0612026	0.0980783	0.128677	0.103002		0.915407	0.884499	0.852834	0.878823
0.101633	0.108711	0.170457	0.136498		0.884884	0.842004	0.792739	0.82877		0.0767959	0.0965468	0.157315	0.120551		0.877856	0.880608	0.821649	0.855697
0.111745	0.212401	0.192696	0.168514		0.874914	0.778237	0.781411	0.810693		0.129016	0.0794442	0.135411	0.113698		0.861432	0.895117	0.85529	0.87416
0.0895312	0.13251	0.181512	0.143658		0.896054	0.850375	0.799815	0.836544		0.130633	0.0898134	0.155955	0.127172		0.855803	0.862314	0.828099	0.850859
0.106965	0.201538	0.173043	0.155012		0.881358	0.779464	0.788358	0.816552		0.0765437	0.0718	0.130502	0.101471		0.880201	0.896782	0.84198	0.868841
0.120995	0.148777	0.16806	0.144496		0.862067	0.830958	0.798674	0.827553		0.099414	0.117835	0.160898	0.129579		0.880434	0.862411	0.816097	0.848594
0.100454	0.168876	0.172537	0.146993		0.883852	0.807849	0.787964	0.821606		0.0881675	0.113313	0.141882	0.119111		0.892284	0.872437	0.847387	0.867262
0.103292	0.155597	0.181515	0.149868		0.876933	0.814537	0.787715	0.820055		0.11641	0.0936746	0.149432	0.120096		0.859265	0.886137	0.834147	0.861949
[truncated: 39 more rows]

## Sheet: Fig4a
ROC curve
avg_FPR	avg_TPR
0	0
0	0
0.012	0.0546667
0.0326667	0.100667
0.0506667	0.149333
0.078	0.188667
[truncated: 25 more rows]

[truncated: 4 more sheets: Fig4c, Fig4d, Fig5b, Fig5d]
